# Supplementary material for: Optimized CRISPR tools and site-directed transgenesis towards gene drive development in Culex quinquefasciatus mosquitoes
Source: Nat Commun. 2021 May 20;12:2960. doi: 10.1038/s41467-021-23239-0 (PMC8137705; doi:10.1038/s41467-021-23239-0)
Supplement: Supplementary file 2 — Supplementary Data 1 [file 41467_2021_23239_MOESM2_ESM.xlsx]

## Sheet: CRISPRessoBatch_Cell line
Data index and analysis with CRISPResso experiments on Hsu cell line
Legend:
experimental condition= refers to samples within the same experiment (e.g. 1) co-transfected with the same copy number balanced mix
experimental condition 1*= refers to a sample subjected to additional cell doublings (2 x additional passages =18days after transfection) respect to the other samples in the same exp. condition																										Edited alleles containing only substitutions are discarded from analysis
all samples are represented with three biological replicates																										Global allele editing (INDELs)= includes all edited alleles except for alleles with only substitutions
co-transfection mix plasmid #1-3= specifies the plasmid used in the mix and their % contribution to the copy number balanced mix																										Deletions=includes only edited alleles containing deletions
																										Other=includes all edited alleles except alleles with only deletions and alleles with only substitutions
Reference to experimental details					CRISPResso analysis batch output																					Allele editing % (excluding alleles with only substitutions)
experimental condition	co-transfection mix plasmid #1 (%)	co-transfection mix plasmid #2 (%)	co-transfection mix plasmid #3 (%)	sample name	Batch	Amplicon	Unmodified%	Modified%	Reads_in_input	Reads_aligned_all_amplicons	Reads_aligned	Unmodified	Modified	Discarded	Insertions	Deletions	Substitutions	Only Insertions	Only Deletions	Only Substitutions	Insertions and Deletions	Insertions and Substitutions	Deletions and Substitutions	Insertions Deletions and Substitutions		Global (INDELs)	Deletions	Other
1	pVMG177_Cquin-Actin5C-Cas9; IE-GFP (75)	pVMG149_CqAL_U6-6-sgNT (25)	/	A1-Cas9+sgNT	A1	Kh3	99.0197	0.980348	73708	44066	44066	43634	432	0	1	20	413	1	18	411	0	0	2	0		0.0476558	0.0408478	0.00680797
1	pVMG177_Cquin-Actin5C-Cas9; IE-GFP (75)	pVMG149_CqAL_U6-6-sgNT (25)	/	A2-Cas9+sgNT	A2	Kh3	98.9839	1.01608	58384	29919	29919	29615	304	0	0	14	290	0	14	290	0	0	0	0		0.046793	0.046793	0
1	pVMG177_Cquin-Actin5C-Cas9; IE-GFP (75)	pVMG149_CqAL_U6-6-sgNT (25)	/	A3-Cas9+sgNT	A3	Kh3	98.9867	1.01328	65995	29212	29212	28916	296	0	0	10	286	0	10	286	0	0	0	0		0.0342325	0.0342325	0
1*	pVMG177_Cquin-Actin5C-Cas9; IE-GFP (75)	pVMG157_CqAL_U6-1-sgK3 (25)	/	A4-U6-1-AL multiple	A4	Kh3	40.3526	59.6474	106756	60576	60576	24444	36132	0	497	35126	2414	88	33609	601	21	317	1425	71		58.6552	55.4824	3.17287
1*	pVMG177_Cquin-Actin5C-Cas9; IE-GFP (75)	pVMG157_CqAL_U6-1-sgKh3 (25)	/	A5-U6-1-AL multiple	A5	Kh3	36.8759	63.1241	77813	36132	36132	13324	22808	0	344	22185	1558	71	21157	355	22	197	952	54		62.1416	58.5547	3.58685
1*	pVMG177_Cquin-Actin5C-Cas9; IE-GFP (75)	pVMG157_CqAL_U6-1-sgKh3 (25)	/	A6-U6-1-AL multiple	A6	Kh3	40.5612	59.4388	63030	36885	36885	14961	21924	0	281	21306	1464	46	20405	388	9	184	850	42		58.3869	55.3206	3.06629
1	pVMG177_Cquin-Actin5C-Cas9; IE-GFP (75)	pVMG157_CqAL_U6-1-sgKh3 (25)	/	A7-U6-1-AL	A7	Kh3	73.1092	26.8908	68245	38939	38939	28468	10471	0	117	9914	984	23	9462	463	2	71	429	21		25.7017	24.2995	1.40219
1	pVMG177_Cquin-Actin5C-Cas9; IE-GFP (75)	pVMG157_CqAL_U6-1-sgKh3 (25)	/	A8-U6-1-AL	A8	Kh3	74.9472	25.0528	57152	27462	27462	20582	6880	0	112	6462	698	18	6161	330	3	70	277	21		23.8511	22.4346	1.4165
1	pVMG177_Cquin-Actin5C-Cas9; IE-GFP (75)	pVMG157_CqAL_U6-1-sgKh3 (25)	/	A9-U6-1-AL	A9	Kh3	73.4064	26.5936	71259	40852	40852	29988	10864	0	147	10329	954	31	9875	410	4	94	432	18		25.5899	24.1726	1.41731
1	pVMG177_Cquin-Actin5C-Cas9; IE-GFP (75)	pVMG217_CqCA_U6-2-sgKh3 (25)	/	A10-U6-2-CA	A10	Kh3	81.3984	18.6016	61040	26530	26530	21595	4935	0	91	4533	574	12	4345	327	4	63	172	12		17.369	16.3777	0.991331
1	pVMG177_Cquin-Actin5C-Cas9; IE-GFP (75)	pVMG217_CqCA_U6-2-sgKh3 (25)	/	A11-U6-2-CA	A11	Kh3	80.5787	19.4213	53150	21806	21806	17571	4235	0	69	3905	513	7	3715	278	0	45	173	17		18.1464	17.0366	1.10979
1	pVMG177_Cquin-Actin5C-Cas9; IE-GFP (75)	pVMG217_CqCA_U6-2-sgKh3 (25)	/	A12-U6-2-CA	A12	Kh3	79.6432	20.3568	60716	35030	35030	27899	7131	0	93	6582	849	13	6266	477	3	59	295	18		18.9951	17.8875	1.10762
1	pVMG177_Cquin-Actin5C-Cas9; IE-GFP (75)	pVMG147_CqAL_U6-2-sgKh3 (25)	/	B1-U6-2-AL	B1	Kh3	89.9669	10.0331	60198	33529	33529	30165	3364	0	49	2882	609	9	2744	443	2	30	128	8		8.71186	8.18396	0.527901
1	pVMG177_Cquin-Actin5C-Cas9; IE-GFP (75)	pVMG147_CqAL_U6-2-sgKh3 (25)	/	B2-U6-2-AL	B2	Kh3	89.9222	10.0778	54848	29044	29044	26117	2927	0	45	2530	499	11	2414	357	3	29	111	2		8.84864	8.31153	0.537116
1	pVMG177_Cquin-Actin5C-Cas9; IE-GFP (75)	pVMG147_CqAL_U6-2-sgKh3 (25)	/	B3-U6-2-AL	B3	Kh3	89.6846	10.3154	72498	40018	40018	35890	4128	0	73	3543	736	14	3375	526	3	45	154	11		9.00095	8.4337	0.567245
1	pVMG177_Cquin-Actin5C-Cas9; IE-GFP (75)	pVMG241_CqCA_U6-4-sgKh3 (25)	/	B4-U6-4	B4	Kh3	97.2577	2.7423	72510	39383	39383	38303	1080	0	12	611	501	4	575	460	0	5	33	3		1.57428	1.46002	0.114262
1	pVMG177_Cquin-Actin5C-Cas9; IE-GFP (75)	pVMG241_CqCA_U6-4-sgKh3 (25)	/	B5-U6-4	B5	Kh3	97.3553	2.64469	74399	34522	34522	33609	913	0	16	503	431	3	479	398	0	9	20	4		1.4918	1.38752	0.104281
1	pVMG177_Cquin-Actin5C-Cas9; IE-GFP (75)	pVMG241_CqCA_U6-4-sgKh3 (25)	/	B6-U6-4	B6	Kh3	97.3947	2.60526	56171	31091	31091	30281	810	0	6	456	381	1	428	348	0	5	28	0		1.48596	1.3766	0.109356
1	pVMG177_Cquin-Actin5C-Cas9; IE-GFP (75)	pVMG159_CqAL_U6-6-sgKh3 (25)	/	B7-U6-6	B7	Kh3	60.8541	39.1459	80131	46526	46526	28313	18213	0	287	17329	1739	54	16417	651	3	179	858	51		37.7466	35.2856	2.46099
1	pVMG177_Cquin-Actin5C-Cas9; IE-GFP (75)	pVMG159_CqAL_U6-6-sgKh3 (25)	/	B8-U6-6	B8	Kh3	59.725	40.275	94939	56077	56077	33492	22585	0	320	21513	2067	73	20438	809	7	190	1018	50		38.8323	36.4463	2.386
1	pVMG177_Cquin-Actin5C-Cas9; IE-GFP (75)	pVMG159_CqAL_U6-6-sgKh3 (25)	/	B9-U6-6	B9	Kh3	53.5799	46.4201	105851	52977	52977	28385	24592	0	298	23697	2093	54	22433	672	12	169	1189	63		45.1517	42.3448	2.80688
1	pVMG177_Cquin-Actin5C-Cas9; IE-GFP (75)	pVMG164_CqCA_U6-7-sgKh3 (25)	/	B10-U6-7	B10	Kh3	98.6698	1.33024	62808	35783	35783	35307	476	0	1	50	428	0	48	426	0	0	1	1		0.139731	0.134142	0.00558925
1	pVMG177_Cquin-Actin5C-Cas9; IE-GFP (75)	pVMG164_CqCA_U6-7-sgKh3 (25)	/	B11-U6-7	B11	Kh3	98.4377	1.56228	54137	28484	28484	28039	445	0	1	20	425	0	20	424	0	1	0	0		0.0737256	0.0702149	0.00351074
1	pVMG177_Cquin-Actin5C-Cas9; IE-GFP (75)	pVMG164_CqCA_U6-7-sgKh3 (25)	/	B12-U6-7	B12	Kh3	96.7394	3.26064	90542	47874	47874	46313	1561	0	15	1002	603	2	956	547	0	10	43	3		2.11806	1.99691	0.121151
1	pVMG177_Cquin-Actin5C-Cas9; IE-GFP (75)	pVMG147_CqAL_U6-2-Loop-sgKh3 (25)	/	C1-U6-2-AL-Loop	C1	Kh3	89.3805	10.6195	73360	38467	38467	34382	4085	0	65	3508	736	7	3341	521	1	49	158	8		9.26508	8.68537	0.579718
1	pVMG177_Cquin-Actin5C-Cas9; IE-GFP (75)	pVMG147_CqAL_U6-2-Loop-sgKh3 (25)	/	C2-U6-2-AL-Loop	C2	Kh3	86.3428	13.6572	77413	45324	45324	39134	6190	0	67	5457	1011	14	5165	678	0	41	280	12		12.1613	11.3957	0.765599
1	pVMG177_Cquin-Actin5C-Cas9; IE-GFP (75)	pVMG147_CqAL_U6-2-Loop-sgKh3 (25)	/	C3-U6-2-AL-Loop	C3	Kh3	89.3404	10.6596	84263	46587	46587	41621	4966	0	94	4283	881	25	4060	600	0	58	212	11		9.37171	8.71488	0.656836
1	pVMG177_Cquin-Actin5C-Cas9; IE-GFP (75)	pVMG147_CqAL_U6-2-LoopT>C-sgKh3 (25)	/	C4-U6-2-AL-Loop T>C	C4	Kh3	90.0848	9.91525	83134	46252	46252	41666	4586	0	69	3870	924	9	3651	658	2	49	208	9		8.49261	7.89371	0.598893
1	pVMG177_Cquin-Actin5C-Cas9; IE-GFP (75)	pVMG147_CqAL_U6-2-LoopT>C-sgKh3 (25)	/	C5-U6-2-AL-Loop T>C	C5	Kh3	90.2924	9.70756	81973	42060	42060	37977	4083	0	68	3442	821	18	3244	582	0	41	189	9		8.32382	7.71279	0.611032
1	pVMG177_Cquin-Actin5C-Cas9; IE-GFP (75)	pVMG147_CqAL_U6-2-LoopT>C-sgKh3 (25)	/	C6-U6-2-AL-Loop T>C	C6	Kh3	90.3786	9.62143	40135	19415	19415	17547	1868	0	33	1575	373	6	1488	267	1	20	80	6		8.2462	7.66418	0.582024
1	pVMG177_Cquin-Actin5C-Cas9; IE-GFP (75)	pVMG159_CqAL_U6-6-Loop-sgKh3 (25)	/	C7-U6-6-Loop	C7	Kh3	67.5534	32.4466	68412	38118	38118	25750	12368	0	170	11800	1025	32	11303	437	8	99	458	31		31.3002	29.6527	1.64752
1	pVMG177_Cquin-Actin5C-Cas9; IE-GFP (75)	pVMG159_CqAL_U6-6-Loop-sgKh3 (25)	/	C8-U6-6-Loop	C8	Kh3	64.0932	35.9068	82902	46164	46164	29588	16576	0	228	15837	1430	33	15102	563	11	143	683	41		34.6872	32.7138	1.9734
1	pVMG177_Cquin-Actin5C-Cas9; IE-GFP (75)	pVMG159_CqAL_U6-6-Loop-sgKh3 (25)	/	C9-U6-6-Loop	C9	Kh3	66.1711	33.8289	73030	40628	40628	26884	13744	0	169	13088	1241	37	12463	514	3	105	598	24		32.5637	30.6759	1.88786
1	pVMG177_Cquin-Actin5C-Cas9; IE-GFP (75)	pVMG159_CqAL_U6-6-LoopT>C-sgKh3 (25)	/	C10-U6-6-Loop T>C	C10	Kh3	69.4218	30.5782	74675	39950	39950	27734	12216	0	168	11543	1174	30	11004	542	8	101	502	29		29.2215	27.5444	1.6771
1	pVMG177_Cquin-Actin5C-Cas9; IE-GFP (75)	pVMG159_CqAL_U6-6-LoopT>C-sgKh3 (25)	/	C11-U6-6-Loop T>C	C11	Kh3	70.2975	29.7025	88783	49612	49612	34876	14736	0	211	13895	1515	34	13178	673	9	134	674	34		28.346	26.5621	1.78384
1	pVMG177_Cquin-Actin5C-Cas9; IE-GFP (75)	pVMG159_CqAL_U6-6-LoopT>C-sgKh3 (25)	/	C12-U6-6-Loop T>C	C12	Kh3	75.5482	24.4518	63257	36439	36439	27529	8910	0	122	8362	923	21	7962	453	4	74	373	23		23.2087	21.8502	1.35843
1	pVMG177_Cquin-Actin5C-Cas9; IE-GFP (75)	/	/	D1-only Cas9	D1	Kh3	98.5282	1.47182	85487	46405	46405	45722	683	0	4	165	525	1	157	515	0	2	7	1		0.36203	0.338326	0.0237043
1	pVMG177_Cquin-Actin5C-Cas9; IE-GFP (75)	/	/	D2-only Cas9	D2	Kh3	98.6849	1.31509	67441	39617	39617	39096	521	0	0	25	498	0	23	496	0	0	2	0		0.0631042	0.0580559	0.00504834
1	pVMG177_Cquin-Actin5C-Cas9; IE-GFP (75)	/	/	D3-only Cas9	D3	Kh3	98.8709	1.12909	64243	25773	25773	25482	291	0	0	14	277	0	14	277	0	0	0	0		0.0543204	0.0543204	0
2	/	pVMG159_CqAL_U6-6-sgKh3 (20)	pSL1180-HR-PUbEGFP-NLS (5)	D4-no Cas9 control	D4	Kh3	98.7112	1.28881	83585	44925	44925	44346	579	0	0	29	550	0	29	550	0	0	0	0		0.064552	0.064552	0
2	/	pVMG159_CqAL_U6-6-sgKh3 (20)	pSL1180-HR-PUbEGFP-NLS (5)	D5-no Cas9 control	D5	Kh3	98.728	1.27196	70476	40017	40017	39508	509	0	1	12	497	0	12	496	0	1	0	0		0.0324862	0.0299873	0.00249894
2	/	pVMG159_CqAL_U6-6-sgKh3 (20)	pSL1180-HR-PUbEGFP-NLS (5)	D6-no Cas9 control	D6	Kh3	98.7945	1.2055	38415	19577	19577	19341	236	0	0	10	226	0	10	226	0	0	0	0		0.0510803	0.0510803	0
2	pVMG177_Cquin-Actin5C-Cas9; IE-GFP (75)	pVMG159_CqAL_U6-6-sgKh3 (20)	pSL1180-HR-PUbEGFP-NLS (5)	D7-Actin5C	D7	Kh3	68.9083	31.0917	73217	35971	35971	24787	11184	0	184	10586	1001	48	10125	452	10	98	423	28		29.8351	28.1477	1.68747
2	pVMG177_Cquin-Actin5C-Cas9; IE-GFP (75)	pVMG159_CqAL_U6-6-sgKh3 (20)	pSL1180-HR-PUbEGFP-NLS (5)	D8-Actin5C	D8	Kh3	68.1244	31.8756	89204	47836	47836	32588	15248	0	239	14459	1390	57	13793	602	8	130	614	44		30.6171	28.8339	1.78318
2	pVMG177_Cquin-Actin5C-Cas9; IE-GFP (75)	pVMG159_CqAL_U6-6-sgKh3 (20)	pSL1180-HR-PUbEGFP-NLS (5)	D9-Actin5C	D9	Kh3	66.2706	33.7294	84478	42666	42666	28275	14391	0	216	13704	1258	41	13080	516	12	130	579	33		32.52	30.6567	1.86331
2	pVMG225_IE1Cas9-T2AdsRED (75)	pVMG159_CqAL_U6-6-sgKh3 (20)	pSL1180-HR-PUbEGFP-NLS (5)	D10-IE1	D10	Kh3	60.6375	39.3625	81518	39497	39497	23950	15547	0	253	14882	1267	33	14241	482	6	150	571	64		38.1421	36.0559	2.08623
2	pVMG225_IE1Cas9-T2AdsRED (75)	pVMG159_CqAL_U6-6-sgKh3 (20)	pSL1180-HR-PUbEGFP-NLS (5)	D11-IE1	D11	Kh3	60.3658	39.6342	80808	43190	43190	26072	17118	0	242	16390	1340	44	15719	555	15	129	602	54		38.3492	36.395	1.95416
2	pVMG225_IE1Cas9-T2AdsRED (75)	pVMG159_CqAL_U6-6-sgKh3 (20)	pSL1180-HR-PUbEGFP-NLS (5)	D12-IE1	D12	Kh3	62.692	37.308	62664	31516	31516	19758	11758	0	153	11242	969	23	10764	395	2	98	446	30		36.0547	34.1541	1.90062
2	pVMG220_RpL40-Cas9;IE-GFP (75)	pVMG159_CqAL_U6-6-sgKh3 (20)	pSL1180-HR-PUbEGFP-NLS (5)	E1-RpL40	E1	Kh3	80.9205	19.0795	89976	37957	37957	30715	7242	0	120	6636	907	21	6313	503	1	82	306	16		17.7543	16.632	1.12232
2	pVMG220_RpL40-Cas9;IE-GFP (75)	pVMG159_CqAL_U6-6-sgKh3 (20)	pSL1180-HR-PUbEGFP-NLS (5)	E2-RpL40	E2	Kh3	78.9735	21.0265	79087	45847	45847	36207	9640	0	151	8898	1165	26	8445	622	4	94	422	27		19.6698	18.42	1.24981
2	pVMG220_RpL40-Cas9;IE-GFP (75)	pVMG159_CqAL_U6-6-sgKh3 (20)	pSL1180-HR-PUbEGFP-NLS (5)	E2-RpL40	E3	Kh3	79.1778	20.8222	69712	23667	23667	18739	4928	0	93	4508	655	16	4254	347	3	57	234	17		19.3561	17.9744	1.38167
2	pAc-Cas9-T2A-Neo (75)	pVMG159_CqAL_U6-6-sgKh3 (20)	pSL1180-HR-PUbEGFP-NLS (5)	E4-Dm-Act5C	E4	Kh3	70.5022	29.4978	85870	42376	42376	29876	12500	0	199	11718	1297	38	11158	619	7	125	524	29		28.0371	26.3309	1.70615
2	pAc-Cas9-T2A-Neo (75)	pVMG159_CqAL_U6-6-sgKh3 (20)	pSL1180-HR-PUbEGFP-NLS (5)	E5-Dm-Act5C	E5	Kh3	68.1407	31.8593	91199	42854	42854	29201	13653	0	207	12883	1290	36	12324	590	3	144	532	24		30.4826	28.7581	1.72446
2	pAc-Cas9-T2A-Neo (75)	pVMG159_CqAL_U6-6-sgKh3 (20)	pSL1180-HR-PUbEGFP-NLS (5)	E6-Dm-Act5C	E6	Kh3	69.5432	30.4568	65551	33582	33582	23354	10228	0	138	9675	964	22	9237	442	5	89	411	22		29.1406	27.5058	1.6348
2	pPUb-Cas9-T2A-Neo (75)	pVMG159_CqAL_U6-6-sgKh3 (20)	pSL1180-HR-PUbEGFP-NLS (5)	E7-Aae-Pub	E7	Kh3	51.9174	48.0826	59142	31292	31292	16246	15046	0	246	14504	1106	28	13909	372	3	142	519	73		46.8938	44.4491	2.44471
2	pPUb-Cas9-T2A-Neo (75)	pVMG159_CqAL_U6-6-sgKh3 (20)	pSL1180-HR-PUbEGFP-NLS (5)	E8-Aae-Pub	E8	Kh3	51.4757	48.5243	79823	45775	45775	23563	22212	0	335	21431	1595	54	20558	541	5	186	778	90		47.3424	44.911	2.43146
2	pPUb-Cas9-T2A-Neo (75)	pVMG159_CqAL_U6-6-sgKh3 (20)	pSL1180-HR-PUbEGFP-NLS (5)	E9-Aae-Pub	E9	Kh3	52.0262	47.9738	99542	54240	54240	28219	26021	0	348	25093	1924	51	24038	684	8	193	951	96		46.7128	44.3178	2.39491
1,2	/	/	/	E10-untreated	E10	Kh3	98.7969	1.20314	69291	39480	39480	39005	475	0	0	19	457	0	18	456	0	0	1	0		0.0481256	0.0455927	0.00253293
1,2	/	/	/	E11-untreated	E11	Kh3	98.7815	1.21846	47258	16168	16168	15971	197	0	1	8	189	0	8	188	0	1	0	0		0.0556655	0.0494805	0.00618506
1,2	/	/	/	E12-untreated	E12	Kh3	98.7014	1.29865	53126	24564	24564	24245	319	0	0	17	303	0	16	302	0	0	1	0		0.069207	0.065136	0.004071

## Sheet: CRISPRessoBatch_in vivo
Data index and analysis with CRISPResso experiments in vivo
Legend:
experimental condition= refers to samples within the same experiment (e.g. 1) co-injected with the same copy number balanced mix
																									Edited alleles containing only substitutions are discarded from analysis
																									Global allele editing (INDELs)= includes all edited alleles except for alleles with only substitutions
injection mix plasmid #1-3= specifies the plasmid used in the mix and their % contribution to the copy number balanced mix																									Deletions=includes only edited alleles containing deletions
																									Other=includes all edited alleles except alleles with only deletions and alleles with only substitutions
Reference to experimental details				CRISPResso analysis batch output																					Allele editing % (excluding alleles with only substitutions)
experimental condition	injection mix plasmid #1 (%)	injection mix plasmid #2 (%)	sample name	Batch	Amplicon	Unmodified%	Modified%	Reads_in_input	Reads_aligned_all_amplicons	Reads_aligned	Unmodified	Modified	Discarded	Insertions	Deletions	Substitutions	Only Insertions	Only Deletions	Only Substitutions	Insertions and Deletions	Insertions and Substitutions	Deletions and Substitutions	Insertions Deletions and Substitutions		Global (INDELs)	Deletions	Other
1	CqNanos>Cas9 (50)	CqU6:1>sgCardinal-1 (50)		NanosU61	Cardinal	96.501	3.49903	46070	8288	8288	7998	290	0	5	108	190	0	100	178	0	4	7	1		1.35135	1.20656	0.144788
1	CqNanos>Cas9 (50)	CqU6:2>sgCardinal-1 (50)		NanosU62	Cardinal	99.0287	0.971312	45220	8854	8854	8768	86	0	1	37	51	0	35	48	0	1	2	0		0.429185	0.395302	0.033883
1	CqNanos>Cas9 (50)	CqU6:4>sgCardinal-1 (50)		NanosU64	Cardinal	99.4431	0.556901	48541	8260	8260	8214	46	0	0	6	40	0	6	40	0	0	0	0		0.0726392	0.0726392	0
1	CqNanos>Cas9 (50)	CqU6:6>sgCardinal-1 (50)		NanosU66	Cardinal	98.6172	1.38282	44132	8461	8461	8344	117	0	1	58	60	1	56	58	0	0	2	0		0.697317	0.66186	0.0354568
1	/	/		untreated	Cardinal	99.2061	0.793868	61853	14612	14612	14496	116	0	0	0	116	0	0	116	0	0	0	0		0	0	0
2	CqActin5c>Cas9 (60)	CqU6:1>sgCardinal-1-regular (40)		U61_regular	Cardinal	86.0366	13.9634	188715	9661	9661	8312	1349	0	63	1267	246	4	1097	24	2	54	165	3		13.7149	11.3549	2.36
2	CqActin5c>Cas9 (60)	CqU6:1>sgCardinal-1-loop (40)		U61_Loop	Cardinal	87.4668	12.5332	209849	12407	12407	10852	1555	0	74	1434	268	1	1284	56	2	64	141	7		12.0819	10.349	1.73289
2	CqActin5c>Cas9 (60)	CqU6:1>sgCardinal-1-loop+mutation(40)		U61_LoopCT	Cardinal	95.9509	4.04914	124571	6594	6594	6327	267	0	16	224	58	1	208	28	0	14	15	1		3.62451	3.15438	0.470124
2	/	/		untreated	Cardinal	99.2061	0.793868	61853	14612	14612	14496	116	0	0	0	116	0	0	116	0	0	0	0		0	0	0
3	CqNanos>Cas9 (50)	CqU6:1>sgKh-3 (50)		Nanos	Kh3	93.1603	6.83972	149923	2427	2427	2261	166	0	29	104	108	0	58	62	0	0	17	29		4.28513	2.38978	1.89534
3	Cqvasa>Cas9 (50)	CqU6:1>sgKh-3 (50)		Vasa	Kh3	92.1354	7.86461	137255	2009	2009	1851	158	0	28	98	94	0	64	60	0	0	6	28		4.87805	3.18566	1.69238
3	CqAct5c>Cas9 (50)	CqU6:1>sgKh-3 (50)		Actin5C	Kh3	87.8885	12.1115	154457	2188	2188	1923	265	0	25	171	149	0	116	91	0	3	33	22		7.95247	5.30165	2.65082
3	CqRpl40>Cas9 (50)	CqU6:1>sgKh-3 (50)		RpL40	Kh3	81.4909	18.5091	117521	1972	1972	1607	365	0	24	104	303	0	62	260	0	1	19	23		5.32454	3.14402	2.18053
3	/	/		untreated	Kh3	99.1764	0.823638	59435	19426	19426	19266	160	0	0	5	155	0	5	155	0	0	0	0		0.0257387	0.0257387	0

## Sheet: CRISPResso Running parameters-
example for in vivo experiments targeting Cardinal
CRISPResso version: 2.0.45
Amplicon sequence:
GGTGGACGTCGACGAGGTCTGTATCACCAGCACTCCAACTTTAGCGGTGGCCACCTTAACCCGCCCTGTCAAATCCTTCTTCCTCTCACGGAACGCTCCAAAGTCGAACGTGTCCAGCTCGGAGCATGGCCGTTCCGGATTTTGATTACGGTCAACCTTTCGCATAAGATCCACCGGGGAATGGCTGATGGCATCCGAGTTGCGGCAGATGATGCTGGACAGTTTCGTATTGTAGATTTGCTGCAGTTGGTCTGGAAGAGGGTGGGAAACGTTGTAGTTTTACTTGGGTAGGGTAGAAATTTACGCTTACCTCTAGTGAATCGCTGCGGTCCTCGTCGGCGCTCGTACCAGAACGAATCTCCCTGCTTCAAGCGAACGAACTGATCC
Guide sequence:
GGCTGATGGCATCCGAGTTG
Command used:
/home/em204/.conda/envs/crispresso2_env/bin/CRISPResso -o /home/em204/CRISPRessoBatch_on_xuechunnanosdiffU6 --name NanosU61 --needleman_wunsch_gap_extend -2 --aln_seed_count 5 --amplicon_name Cardinal --amplicon_seq GGTGGACGTCGACGAGGTCTGTATCACCAGCACTCCAACTTTAGCGGTGGCCACCTTAACCCGCCCTGTCAAATCCTTCTTCCTCTCACGGAACGCTCCAAAGTCGAACGTGTCCAGCTCGGAGCATGGCCGTTCCGGATTTTGATTACGGTCAACCTTTCGCATAAGATCCACCGGGGAATG…
Parameters:
allele_plot_pcts_only_for_assigned_reference: True
aln_seed_count: 5
aln_seed_len: 10
aln_seed_min: 2
amplicon_min_alignment_score: 60
amplicon_name: Cardinal
amplicon_seq: GGTGGACGTCGACGAGGTCTGTATCACCAGCACTCCAACTTTAGCGGTGGCCACCTTAACCCGCCCTGTCAAATCCTTCTTCCTCTCACGGAACGCTCCAAAGTCGAACGTGTCCAGCTCGGAGCATGGCCGTTCCGGATTTTGATTACGGTCAACCTTTCGCATAAGATCCACCGGGGAATGGCTGATGGCATCCGAGTTGCGGCAGATGATGCTGGACAGTTTCGTATTGTAGATTTGCTGCAGTTGGTCTGGAAGAGGGTGGGAAACGTTGTAGTTTTACTTGGGTAGGGTAGAAATTTACGCTTACCTCTAGTGAATCGCTGCGGTCCTCGTCGGCGCTCGTACCAGAACGAATCTCCCTGCTTCAAGCGAACGAACTGAT…
annotate_wildtype_allele:
auto: False
bam_chr_loc:
bam_input:
base_editor_output: False
coding_seq:
conversion_nuc_from: C
conversion_nuc_to: T
crispresso1_mode: False
debug: False
default_min_aln_score: 60
discard_guide_positions_overhanging_amplicon_edge: False
discard_indel_reads: False
dsODN:
dump: False
exclude_bp_from_left: 5
exclude_bp_from_right: 5
expand_allele_plots_by_quantification: False
expand_ambiguous_alignments: False
expected_hdr_amplicon_seq:
fastq_output: False
fastq_r1: nanos-u6-1_S1_L001_R1_001.fastq.gz
fastq_r2: nanos-u6-1_S1_L001_R2_001.fastq.gz
file_prefix:
flash_command: flash
flexiguide_homology: 80
flexiguide_name:
flexiguide_seq: None
force_merge_pairs: False
guide_name: cd-1
guide_seq: GGCTGATGGCATCCGAGTTG
ignore_deletions: False
ignore_insertions: False
ignore_substitutions: False
keep_intermediate: False
max_paired_end_reads_overlap: 100
max_rows_alleles_around_cut_to_plot: 10
min_average_read_quality: 20
min_bp_quality_or_N: 0
min_frequency_alleles_around_cut_to_plot: 0.1
min_paired_end_reads_overlap: 10
min_single_bp_quality: 20
name: NanosU61
needleman_wunsch_aln_matrix_loc: EDNAFULL
needleman_wunsch_gap_extend: -2
needleman_wunsch_gap_incentive: 1
needleman_wunsch_gap_open: -20
no_rerun: False
output_folder: /home/em204/CRISPRessoBatch_on_xuechunnanosdiffU6
place_report_in_output_folder: True
plot_histogram_outliers: True
plot_window_size: 30
prime_editing_nicking_guide_seq:
prime_editing_override_prime_edited_ref_seq:
prime_editing_pegRNA_extension_quantification_window_size: 5
prime_editing_pegRNA_extension_seq:
prime_editing_pegRNA_scaffold_min_match_length: 1
prime_editing_pegRNA_scaffold_seq:
prime_editing_pegRNA_spacer_seq:
quantification_window_center: -3
quantification_window_coordinates: 169-228
quantification_window_size: 20
save_also_png: False
split_interleaved_input: False
stringent_flash_merging: False
suppress_plots: False
suppress_report: False
trim_sequences: False
trimmomatic_command: trimmomatic
trimmomatic_options_string:
write_cleaned_report: False
write_detailed_allele_table: False
example for in vivo experiments targeting Kh
CRISPResso version: 2.0.45
Amplicon sequence:
TACAATGTGGGAGGGAAGGCACTGATCATCGGGGATGCGGCACACGCCATGGTTCCGTTCTACGGGCAGGGCATGAACGCTGGCTTCGAGGATTGCACCGTGCTGTCACAGCTGTTCAACAAGCACGGATCGGACGTTGATCAGATCCTGAAGGAGTTTAGCGAAACTCGGTGGGAGGACGCCCACGCGATCTGCGATTTGGCCATGTACAACTACATCGAGGTAGGAAGACTCGTCCaGATCAACCACATCAAATTGCTGATAAAACTTATTTTTTTCTCTAAAAGATGCGCGACCTCGTAACGAAGCGATCGTACCTGCTGCGCAAGAAGCTGGACGAGCTGCTGTTCTGGCTGATGCCCAACACGTGGGTGC
Guide sequence:
GGAGTTTAGCGAAACTCGGT
Command used:
/home/em204/.conda/envs/crispresso2_env/bin/CRISPResso -o /home/em204/CRISPRessoBatch_on_listkh3diffcas9 --name Actin5C --needleman_wunsch_gap_extend -2 --aln_seed_count 5 --amplicon_name Kh3 --amplicon_seq TACAATGTGGGAGGGAAGGCACTGATCATCGGGGATGCGGCACACGCCATGGTTCCGTTCTACGGGCAGGGCATGAACGCTGGCTTCGAGGATTGCACCGTGCTGTCACAGCTGTTCAACAAGCACGGATCGGACGTTGATCAGATCCTGAAGGAGTTTAGCGAAACTCGGTGGGAGGACGCCCACGCGATC…
Parameters:
allele_plot_pcts_only_for_assigned_reference: True
aln_seed_count: 5
aln_seed_len: 10
aln_seed_min: 2
amplicon_min_alignment_score: 60
amplicon_name: Kh3
amplicon_seq: TACAATGTGGGAGGGAAGGCACTGATCATCGGGGATGCGGCACACGCCATGGTTCCGTTCTACGGGCAGGGCATGAACGCTGGCTTCGAGGATTGCACCGTGCTGTCACAGCTGTTCAACAAGCACGGATCGGACGTTGATCAGATCCTGAAGGAGTTTAGCGAAACTCGGTGGGAGGACGCCCACGCGATCTGCGATTTGGCCATGTACAACTACATCGAGGTAGGAAGACTCGTCCaGATCAACCACATCAAATTGCTGATAAAACTTATTTTTTTCTCTAAAAGATGCGCGACCTCGTAACGAAGCGATCGTACCTGCTGCGCAAGAAGCTGGACGAGCTGCTGTTCTGGCTGATGCCCAACACGTGGGTGC
annotate_wildtype_allele:
auto: False
bam_chr_loc:
bam_input:
base_editor_output: False
coding_seq: TACAATGTGGGAGGGAAGGCACTGATCATCGGGGATGCGGCACACGCCATGGTTCCGTTCTACGGGCAGGGCATGAACGCTGGCTTCGAGGATTGCACCGTGCTGTCACAGCTGTTCAACAAGCACGGATCGGACGTTGATCAGATCCTGAAGGAGTTTAGCGAAACTCGGTGGGAGGACGCCCACGCGATCTGCGATTTGGCCATGTACAACTACATCGAG,ATGCGCGACCTCGTAACGAAGCGATCGTACCTGCTGCGCAAGAAGCTGGACGAGCTGCTGTTCTGGCTGATGCCCAACACGTGGGTG
conversion_nuc_from: C
conversion_nuc_to: T
crispresso1_mode: False
debug: False
default_min_aln_score: 60
discard_guide_positions_overhanging_amplicon_edge: False
discard_indel_reads: False
dsODN:
dump: False
exclude_bp_from_left: 5
exclude_bp_from_right: 5
expand_allele_plots_by_quantification: False
expand_ambiguous_alignments: False
expected_hdr_amplicon_seq:
fastq_output: False
fastq_r1: Actin5C-177_S1_L001_R1_001.fastq.gz
fastq_r2: Actin5C-177_S1_L001_R2_001.fastq.gz
file_prefix:
flash_command: flash
flexiguide_homology: 80
flexiguide_name:
flexiguide_seq: None
force_merge_pairs: False
guide_name: Kh3-3
guide_seq: GGAGTTTAGCGAAACTCGGT
ignore_deletions: False
ignore_insertions: False
ignore_substitutions: False
keep_intermediate: False
max_paired_end_reads_overlap: 100
max_rows_alleles_around_cut_to_plot: 10
min_average_read_quality: 20
min_bp_quality_or_N: 0
min_frequency_alleles_around_cut_to_plot: 0.1
min_paired_end_reads_overlap: 10
min_single_bp_quality: 20
name: Actin5C
needleman_wunsch_aln_matrix_loc: EDNAFULL
needleman_wunsch_gap_extend: -2
needleman_wunsch_gap_incentive: 1
needleman_wunsch_gap_open: -20
no_rerun: False
output_folder: /home/em204/CRISPRessoBatch_on_listkh3diffcas9
place_report_in_output_folder: True
plot_histogram_outliers: True
plot_window_size: 30
prime_editing_nicking_guide_seq:
prime_editing_override_prime_edited_ref_seq:
prime_editing_pegRNA_extension_quantification_window_size: 5
prime_editing_pegRNA_extension_seq:
prime_editing_pegRNA_scaffold_min_match_length: 1
prime_editing_pegRNA_scaffold_seq:
prime_editing_pegRNA_spacer_seq:
quantification_window_center: -3
quantification_window_coordinates: 139-198
quantification_window_size: 20
save_also_png: False
split_interleaved_input: False
stringent_flash_merging: False
suppress_plots: False
suppress_report: False
trim_sequences: False
trimmomatic_command: trimmomatic
trimmomatic_options_string:
write_cleaned_report: False
write_detailed_allele_table: False
example for in vitro experiments targeting Kh
CRISPResso version: 2.0.45
Amplicon sequence:
ATGCGGCACACGCCATGGTTCCGTTCTACGGGCAGGGCATGAACGCTGGCTTCGAGGATTGTACCGTGCTGTCACAGCTGTTCAACAAGCACGGATCGGACGTTGATCAGATCCTGAAGGAGTTTAGCGAAACTCGGTGGGAGGACGCCCACGCGATCTGCGATTTGGCTATGTACAACTACATCGAGGTAGGAAGACTCGT
Guide sequence:
GGAGTTTAGCGAAACTCGGT
Command used:
/home/em204/.conda/envs/crispresso2_env/bin/CRISPResso -o /home/em204/CRISPRessoBatch_on_listallenzokh3 --name A1 --needleman_wunsch_gap_extend -2 --aln_seed_count 5 --amplicon_name Kh3 --amplicon_seq ATGCGGCACACGCCATGGTTCCGTTCTACGGGCAGGGCATGAACGCTGGCTTCGAGGATTGTACCGTGCTGTCACAGCTGTTCAACAAGCACGGATCGGACGTTGATCAGATCCTGAAGGAGTTTAGCGAAACTCGGTGGGAGGACGCCCACGCGATCTGCGATTTGGCTATGTACAACTACATCGAGGTAGGAAGAC…
Parameters:
allele_plot_pcts_only_for_assigned_reference: True
aln_seed_count: 5
aln_seed_len: 10
aln_seed_min: 2
amplicon_min_alignment_score: 60
amplicon_name: Kh3
amplicon_seq: ATGCGGCACACGCCATGGTTCCGTTCTACGGGCAGGGCATGAACGCTGGCTTCGAGGATTGTACCGTGCTGTCACAGCTGTTCAACAAGCACGGATCGGACGTTGATCAGATCCTGAAGGAGTTTAGCGAAACTCGGTGGGAGGACGCCCACGCGATCTGCGATTTGGCTATGTACAACTACATCGAGGTAGGAAGACTCGT
annotate_wildtype_allele:
auto: False
bam_chr_loc:
bam_input:
base_editor_output: False
coding_seq: GCGGCACACGCCATGGTTCCGTTCTACGGGCAGGGCATGAACGCTGGCTTCGAGGATTGTACCGTGCTGTCACAGCTGTTCAACAAGCACGGATCGGACGTTGATCAGATCCTGAAGGAGTTTAGCGAAACTCGGTGGGAGGACGCCCACGCGATCTGCGATTTGGCTATGTACAACTACATCGAG
conversion_nuc_from: C
conversion_nuc_to: T
crispresso1_mode: False
debug: False
default_min_aln_score: 60
discard_guide_positions_overhanging_amplicon_edge: False
discard_indel_reads: False
dsODN:
dump: False
exclude_bp_from_left: 5
exclude_bp_from_right: 5
expand_allele_plots_by_quantification: False
expand_ambiguous_alignments: False
expected_hdr_amplicon_seq:
fastq_output: False
fastq_r1: A1_VGM_1_322863w_CC8.fastq
fastq_r2:
file_prefix:
flash_command: flash
flexiguide_homology: 80
flexiguide_name:
flexiguide_seq: None
force_merge_pairs: False
guide_name: Kh3-3
guide_seq: GGAGTTTAGCGAAACTCGGT
ignore_deletions: False
ignore_insertions: False
ignore_substitutions: False
keep_intermediate: False
max_paired_end_reads_overlap: 100
max_rows_alleles_around_cut_to_plot: 10
min_average_read_quality: 20
min_bp_quality_or_N: 0
min_frequency_alleles_around_cut_to_plot: 0.1
min_paired_end_reads_overlap: 10
min_single_bp_quality: 20
name: A1
needleman_wunsch_aln_matrix_loc: EDNAFULL
needleman_wunsch_gap_extend: -2
needleman_wunsch_gap_incentive: 1
needleman_wunsch_gap_open: -20
no_rerun: False
output_folder: /home/em204/CRISPRessoBatch_on_listallenzokh3
place_report_in_output_folder: True
plot_histogram_outliers: True
plot_window_size: 30
prime_editing_nicking_guide_seq:
prime_editing_override_prime_edited_ref_seq:
prime_editing_pegRNA_extension_quantification_window_size: 5
prime_editing_pegRNA_extension_seq:
prime_editing_pegRNA_scaffold_min_match_length: 1
prime_editing_pegRNA_scaffold_seq:
prime_editing_pegRNA_spacer_seq:
quantification_window_center: -3
quantification_window_coordinates: 105-164
quantification_window_size: 20
save_also_png: False
split_interleaved_input: True
stringent_flash_merging: False
suppress_plots: False
suppress_report: False
trim_sequences: False
trimmomatic_command: trimmomatic
trimmomatic_options_string:
write_cleaned_report: False
write_detailed_allele_table: False
