# Supplementary material for: Optimized CRISPR tools and site-directed transgenesis towards gene drive development in Culex quinquefasciatus mosquitoes
Source: Nat Commun. 2021 May 20;12:2960. doi: 10.1038/s41467-021-23239-0 (PMC8137705; doi:10.1038/s41467-021-23239-0)
Supplement: Supplementary file 3 — Supplementary Data 2 [file 41467_2021_23239_MOESM3_ESM.xlsx]

## Sheet: Figure 2 & Table 1 Data
Injection									G0 Pool Crosses							Counting																Efficiency (%)
Injection	Injection Round	Plasmid Concentration	Line	Date	Marker	Injected Eggs	Adults	Survival	Sex	G0s	Pools	G0s per pool	X Line	X Oppo.Sex #	Setup date	1st Blood Feeding	1st Egg induction	Rafts	Counting Date	Phenotype scoring				2nd Blood Feeding	2nd Egg induction	Rafts number	Counting Date	Phenotype scoring				Cutting	Transgenesis
																				WT	cd-/cd-	DsRed+	Total					WT	cd-/cd-	DsRed+	Total
HR template "Regular Scaffold"	1	pVMG0252 (300ng/uL)	Cd+/Cd+	2020-09-21	Opie2-DsRed	490	83	0.169388	Male	41	MP1	5	cd-/cd-	20	2020-10-01	2020-10-09	2020-10-13	13	2020-10-21	479	0	0	479	2020-10-18	2020-10-22	6	2020-10-28	117	0	0	117	0	0
											MP2	8	cd-/cd-	20	2020-10-01	2020-10-09	2020-10-12	17	2020-10-19	687	0	0	687	2020-10-18	2020-10-22	7	2020-10-28	158	0	0	158	0	0
											MP3	12	cd-/cd-	30	2020-10-02	2020-10-09	2020-10-13	12	2020-10-19	369	0	0	369	2020-10-18	2020-10-22	6	2020-10-28	179	0	0	179	0	0
											MP4	16	cd-/cd-	30	2020-10-03	2020-10-09	2020-10-13	11	2020-10-19	370	0	0	370	2020-10-20	2020-10-25	5	2020-10-28	0	0	0	0	0	0
									Female	42	FP1	6	cd-/cd-	20	2020-10-01	2020-10-09	2020-10-13	a	2020-10-18	95	0	0	95	2020-10-20	2020-10-25	a	2020-10-30	70	0	0	70	0	0
																		b	2020-10-18	119	0	0	119			b	2020-10-30	67	0	0	67	0	0
																		c	2020-10-21	95	0	0	95									0	0
																		d	2020-10-21	132	0	0	132									0	0
																		e	2020-10-19	193	0	0	193									0	0
											FP2	6	cd-/cd-	20	2020-10-02	2020-10-10	2020-10-15	a	2020-10-21	21	0	0	21	2020-10-20	2020-10-25	a	2020-10-30	4	0	0	4	0	0
																		b	2020-10-21	98	0	0	98									0	0
																		c	2020-10-22	18	0	0	18									0	0
											FP3	12	cd-/cd-	20	2020-10-03	2020-10-10	2020-10-15	a	2020-10-22	112	0	0	112	2020-10-23	2020-10-27							0	0
																		b	2020-10-21	67	0	0	67									0	0
																		c	2020-10-22	75	0	0	75									0	0
											FP4	18	cd-/cd-	20	2020-10-03	2020-10-10	2020-10-15	a	2020-10-21	142	0	0	142	2020-10-20	2020-10-25	a	2020-10-30	24	0	0	24	0	0
																		b	2020-10-21	35	0	0	35			b	2020-10-30	50	0	0	50	0	0
																		c	2020-10-21	69	0	0	69									0	0
																		d	2020-10-22	63	0	0	63									0	0
																		e	2020-10-21	3	0	0	3									0	0
	2	pVMG0252 (300ng/uL)	Cd+/Cd+	2020-11-25	Opie2-DsRed	325	22	0.0676923	Male	8	MP1	4	cd-/cd-	20	2020-12-21	2020-12-26	2021-01-01	11	2021-01-05	145	0	0	145	2021-01-06	2021-01-11	7	2021-01-15	141	0	0	141	0	0
											MP2	4	cd-/cd-	20	2020-12-21	2020-12-26	2021-01-01	13	2021-01-08	701	0	0	701	2021-01-06	2021-01-11	9	2021-01-15	248	0	0	248	0	0
									Female	14	FP1	7	cd-/cd-	14	2020-09-04	2020-12-26	2021-01-01	4	2021-01-06	75	0	0	75									0	0
											FP2	7	cd-/cd-	14	2020-09-04	2020-12-26	2021-01-01	a	2020-01-08	45	6	0	51									0.117647	0
																		b	2020-01-08	60	0	0	60									0	0
																		c	2020-01-08	51	0	0	51									0	0
						815	105	0.128834												4319	6	0	4325					1058	0	0	1058	0.00111462	0
HR template+"Loop"	1	pVMG0280 (300ng/uL)	Cd+/Cd+	2020-09-21	Opie2-DsRed	538	37	0.0687732	Male	24	MP1	6	cd-/cd-	20	2020-10-01	2020-10-07	2020-10-12	12	2020-10-17	124	7	4	135	2020-10-17	2020-10-20	3	2020-10-26	52	0	0	52	0.0588235	0.0213904
											MP2	7	cd-/cd-	20	2020-10-01	2020-10-07	2020-10-12	13	2020-10-18	137	0	0	137	2020-10-17	2020-10-20	4	2020-10-26	145	0	0	145	0	0
											MP3	6	cd-/cd-	20	2020-10-01	2020-10-07	2020-10-12	4	2020-10-18	68	0	0	68	2020-10-17	2020-10-20	2	2020-10-26	27	0	0	27	0	0
											MP4	5	cd-/cd-	20	2020-10-06	2020-10-10	2020-10-15	7	2020-10-21	257	0	0	257	2020-10-17	2020-10-20	4	2020-10-26	116	0	0	116	0	0
									Female	13	FP1	7	cd-/cd-	20	2020-10-01	2020-10-08	2020-10-12	a	2020-10-17	90	0	0	90	2020-10-17	2020-10-21	a	2020-10-26	5	0	0	5	0	0
																		b	2020-10-17	67	0	0	67			b	2020-10-26	85	0	0	85	0	0
																		c	2020-10-17	25	0	0	25			c	2020-10-26	20	0	0	20	0	0
																		d	2020-10-17	28	0	0	28									0	0
											FP2	6	cd-/cd-	20	2020-10-03	2020-10-10	2020-10-15	a	2020-10-21	79	0	0	79	2020-10-17	2020-10-21							0	0
																		b	2020-10-21	43	0	0	43									0	0
	2	pVMG0280 (300ng/uL)	Cd+/Cd+	2020-11-28	Opie2-DsRed	942	18	0.0191083	Male	12	MP1	4	cd-/cd-	20	2020-12-21	2020-12-26	2021-01-01	9	2021-01-06	752	11	0	763	2021-01-06	2021-01-11	9	2021-01-15	250	1	0	251	0.0118343	0
											MP2	4	cd-/cd-	20	2020-12-21	2020-12-26	2021-01-01	11	2021-01-05	464	0	0	464	2021-01-06	2021-01-11	3	2021-01-16	47	0	0	47	0	0
											MP3	4	cd-/cd-	20	2020-12-21	2020-12-26	2021-01-01	9	2021-01-05	139	2	0	141	2021-01-06	2021-01-11	9	2021-01-15	79	0	0	79	0.00909091	0
									Female	6	FP1	3	cd-/cd-	6	2020-12-21	2020-12-26	2021-01-01						0	2021-01-08	2021-01-14	1	2020-01-16	0	0	0	0
											FP2	3	cd-/cd-	6	2020-12-21	2020-12-26	2021-01-08	a	2021-01-11	24	0	0	24	2021-01-08	2021-01-14							0	0
						1480	55	0.0371622												2297	20	4	2321					826	1	0	827	0.00794155	0.00127065
HR template+"Loop+Mutation"	1	pVMG0277 (300ng/uL)	Cd+/Cd+	2020-09-21	Opie2-DsRed	460	22	0.0478261	Male	16	MP1	5	cd-/cd-	20	2020-09-30	2020-10-06	2020-10-11	12	2020-10-16	304	0	0	304	2020-10-17	2020-10-20	8	2020-10-26	74	0	0	74	0	0
											MP2	5	cd-/cd-	20	2020-10-01	2020-10-06	2020-10-11	20	2020-10-16	159	0	0	159	2020-10-17	2020-10-20	8	2020-10-26	5	0	0	5	0	0
											MP3	6	cd-/cd-	20	2020-10-01	2020-10-06	2020-10-11	6	2020-10-16	174	0	0	174	2020-10-17	2020-10-20	3	2020-10-26	54	0	0	54	0	0
									Female	6	FP1	6	cd-/cd-	12	2020-10-01	2020-10-06	2020-10-11	a	2020-10-16	33	18	4	55	2020-10-17	2020-10-20	a	2020-10-26	8	0	0	8	0.349206	0.0634921
																		b	2020-10-16	28	0	0	28									0	0
																		c	2020-10-16	43	0	0	43									0	0
	2	pVMG0277 (300ng/uL)	Cd+/Cd+	2020-11-25	Opie2-DsRed	691	2	0.00289436	Male	1	MP1	1	cd-/cd-	6	2020-12-21	2020-12-26	2021-01-01	4	2021-01-05	131	0	0	131	2021-01-07	2021-01-12	2	2021-01-16	0	0	0	0	0	0
									Female	1	FP1	1	cd-/cd-	3	2020-12-21	2020-12-26	2021-01-07	a	2021-01-11	91	0	0	91	2021-01-07	2021-01-12	a	2021-01-16	0	0	0	0	0	0
						1151	24	0.0208514												963	18	4	985					141	0	0	141	0.0195382	0.0035524

## Sheet: Supplementary Table 1 Data
Injection											G0 Pool Crosses							Counting																Efficiency (%)
Injection	Injection Round	Plasmid Concentration	Cas9 protein Concentration	Cas9 plasmid Mixture	Line	Date	Marker	Injected Eggs	Adults	Survival	Sex	G0s	Pools	G0s per pool	X Line	X Oppo.Sex #	Setup date	1st Blood Feeding	1st Egg induction	Rafts	Counting Date	Phenotype scoring				2nd Blood Feeding	2nd Egg induction	Rafts number	Counting Date	Phenotype scoring				Cutting	Transgenesis
																						WT	cd-/cd-	DsRed+	Total					WT	cd-/cd-	DsRed+	Total
Regular Scaffold+Cas9 protein+Cas9 plasmid mixture	1	pVMG0252 (500ng/uL)	Sp. Cas9 protein (100ng/uL)	Hr5IE1>Cas9; Act5C>Cas9; RpL40>Cas9 Plasmids (100ng/uL)	Cd+/Cd+	2020-08-19	Opie2-DsRed	320	36	0.1125	Male	16	MP1	3	cd/cd	15	2020-09-04	2020-09-08	2020-09-11	2	2020-09-14	24	0	0	24									0	0
													MP2	3	cd/cd	15	2020-09-04	2020-09-08	2020-09-11	2	2020-09-14	42	0	0	42									0	0
													MP3	3	cd/cd	15	2020-09-04	2020-09-08	2020-09-11	3	2020-09-14	7	0	0	7									0	0
													MP4	3	cd/cd	15	2020-09-04	2020-09-08	2020-09-11	4	2020-09-14	98	0	0	98									0	0
													MP5	3	cd/cd	15	2020-09-04	2020-09-08	2020-09-11	0
													MP6	1	cd/cd	5	2020-09-04	2020-09-08	2020-09-11	0
											Female	20	FP1	10	cd/cd	20	2020-09-04	2020-09-08	2020-09-11	2	2020-09-14	95	0	0	95									0	0
													FP2	10	cd/cd	20	2020-09-04	2020-09-08	2020-09-11	5	2020-09-14	132	0	0	132									0	0
								320	36	0.1125												398	0	0	398									0	0
5bp loop Scaffold+Cas9 protein+Cas9 Plasmid Mixture	1	pVMG0280 (250ng/ul)	Sp. Cas9 protein (100ng/uL) *** OLD Cas9 batch	Hr5IE1>Cas9; Act5C>Cas9; RpL40>Cas9 Plasmids (50ng/uL)	Cd+/Cd+	2020-08-17	Opie2-DsRed	460	9	0.0195652	Male	6	MP1	3	cd/cd	15	2020-09-02	2020-09-07	2020-09-10	not recorded	2020-09-13	264	9	0	273									0.032967	0
													MP2	3	cd/cd	15	2020-09-02	2020-09-07	2020-09-10	not recorded	2020-09-13	15	10	4	29									0.482759	0.137931
											Female	3	FP1	3	cd/cd	6	2020-09-02	2020-09-07	2020-09-10	not recorded	2020-09-13	104	20	5	129									0.193798	0.0387597
	2	pVMG0280 (300ng/ul)	Sp. Cas9 protein (100ng/uL)	Hr5IE1>Cas9; Act5C>Cas9; RpL40>Cas9 Plasmids (50ng/uL)	Cd+/Cd+	2020-09-24	Opie2-DsRed	412	16	0.038835	Male	5	MP1	2	cd/cd	10	2020-10-10	2020-10-15	2020-10-18	7	2020-10-23	234	0	0	234	2020-10-21	2020-10-25	4	2020-11-02	92	0	0	92	0	0
													MP2	3	cd/cd	15	2020-10-10	2020-10-15	2020-10-18	9	2020-10-23	100	0	0	100	2020-10-21	2020-10-25	6	2020-11-02	93	0	0	93	0	0
											Female	11	FP1	5	cd/cd	10	2020-10-03	2020-10-11	2020-10-15	a	2020-10-21	17	0	0	17									0	0
																				b	2020-10-21	82	0	0	82									0	0
													FP2	6	cd/cd	15	2020-10-03	2020-10-11	2020-10-15	a	2020-10-21	24	0	0	24	2020-10-18	2020-10-22	a	2020-10-26	5	0	0	5	0	0
																				b	2020-10-21	15	15	0	30									0.5	0
																				c
																				d	2020-10-21	14	0	0	14									0	0
																				e	2020-10-21	10	0	0	10									0	0
																				f	2020-10-21	58	0	0	58									0	0
																				g	2020-10-21	45	0	0	45									0	0
								872	25	0.0286697												982	54	9	1045					190	0	0	190	0.0510121	0.00728745
5bp loop Scaffold+Cas9 protein	1	pVMG0280 (300ng/uL)	Sp. Cas9 protein (100ng/uL)	-	Cd+/Cd+	2020-09-24	Opie2-DsRed	280	13	0.0464286	Male	7	MP1	4	cd/cd	20	2020-10-04	2020-10-12	2020-10-15	10	2020-10-21	198	0	0	198	2020-10-17	2020-10-20	2	2020-10-26	114	0	0	114	0	0
													MP2	3	cd/cd	20	2020-10-10	2020-10-14	2020-10-18	10	2020-10-23	176	0	0	176									0	0
											Female	6	FP1	6	cd/cd	20	2020-10-04	2020-10-11	2020-10-15	a	2020-10-21	121	0	0	121									0	0
																				b	2020-10-21	109	0	0	109									0	0
																				c	2020-10-21	149	0	0	149									0	0
																				d	2020-10-21	115	0	0	115									0	0
								280	13	0.0464286												868	0	0	868					114	0	0	114	0	0
5bp loop Scaffold+Cas9 Plasmid Mixture	1	pVMG0280 (300ng/uL)	-	Hr5IE1>Cas9; Act5C>Cas9; RpL40>Cas9 Plasmids (50ng/uL)	Cd+/Cd+	2020-10-15	Opie2-DsRed	550	55	0.1	Male	25	MP1	5	cd/cd	25	2020-11-08	2020-11-12	2020-11-16	15	2020-11-28	208	0	0	208	2020-11-22	2020-11-26	8	2020-12-03	51	0	0	51	0	0
													MP2	5	cd/cd	20	2020-11-08	2020-11-12	2020-11-16	14	2020-11-23	454	0	0	454	2020-11-22	2020-11-26	9	2020-12-03	154	0	0	154	0	0
													MP3	5	cd/cd	20	2020-11-08	2020-11-14	2020-11-18	6	2020-11-29	290	0	0	290	2020-11-22	2020-11-26	3	2020-12-03	204	0	0	204	0	0
													MP4	5	cd/cd	25	2020-11-08	2020-11-14	2020-11-16	7	2020-11-28	165	0	0	165	2020-11-22	2020-11-26	8	2020-12-03	87	0	0	87	0	0
													MP5	5	cd/cd	30	2020-11-08	2020-11-12	2020-11-16	6	2020-11-23	64	0	0	64	2020-11-22	2020-11-26	9	2020-12-03	186	0	0	186	0	0
											Female	30	FP1	10	cd/cd	20	2020-11-08	2020-11-12	2020-11-16	a	2020-11-23	61	0	0	61	2020-11-23	2020-11-27	a	2020-12-05	2	0	0	2	0	0
																				b	2020-11-23	3	0	0	3									0	0
																				c	2020-11-23	89	0	0	89									0	0
													FP2	10	cd/cd	20	2020-11-08	2020-11-12	2020-11-16	a	2020-11-23	4	0	0	4	2020-11-23	2020-11-23	a	2020-12-05	60	0	0	60	0	0
																				b	2020-11-23	71	0	0	71	2020-11-23	2020-11-23	b	2020-12-05	69	0	0	69	0	0
																				c	2020-11-29	50	0	0	50									0	0
																				d	2020-11-29	79	0	0	79									0	0
													FP3	10	cd/cd	20	2020-11-08	2020-11-12	2020-11-28	a	2020-11-24	107	0	0	107	2020-11-23	2020-11-23	a	2020-12-05	34	0	0	34	0	0
																				b	2020-11-24	110	0	0	110	2020-11-23	2020-11-23	b	2020-12-05	64	0	0	64	0	0
								550	55	0.1												1755	0	0	1755					911	0	0	911	0	0

## Sheet: Statistical Analysis
Test cutting efficiency (per G0 germline)	Randomization Test for a Difference in Proportions (one-sided)
Loop condition - Proportion of independent germline giving rise to cd- mutants	0.055
Original condition - Proportion of independent germline giving rise to cd- mutants	0.0095
Difference	0.045
Randomizations	5000
p-value =	0.055
Test cutting efficiency (per G0 germline)	Randomization Test for a Difference in Proportions (one-sided)
Loop+mutation condition - Proportion of independent germline giving rise to cd- mutants	0.042
Original condition - Proportion of independent germline giving rise to cd- mutants	0.0095
Difference	0.032
Randomizations	5000
p-value =	0.188
Test overall cutting efficiency (G1 scored individuals)	Randomization Test for a Difference in Proportions (one-sided)
Loop condition - Proportion of cd- mutants in all scored G1 individuals	0.0079
Original condition - Proportion of cd- mutants in all scored G1 individuals	0.0011
Difference	0.0068
Randomizations	5000
p-value <	<0.0001
Test overall cutting efficiency (G1 scored individuals)	Randomization Test for a Difference in Proportions (one-sided)
Loop+mutation condition - Proportion of cd- mutants in all scored G1 individuals	0.02
Original condition - Proportion of cd- mutants in all scored G1 individuals	0.0011
Difference	0.0019
Randomizations	5000
p-value <	<0.0001
Test HDR efficiency (per G0 germline)	Randomization Test for a Difference in Proportions (one-sided)
Loop condition - Proportion of independent germline giving rise to DsRed+ individuals	0.018
Original condition - Proportion of independent germline giving rise to DsRed+ individuals	0
Difference	0.018
Randomizations	5000
p-value =	0.167
Test HDR efficiency (per G0 germline)	Randomization Test for a Difference in Proportions (one-sided)
Loop+mutation condition - Proportion of independent germline giving rise to DsRed+ individuals	0.042
Original condition - Proportion of independent germline giving rise to DsRed+ individuals	0
Difference	0.042
Randomizations	5000
p-value =	0.025
Test HDR efficiency (G1 scored individuals)	Randomization Test for a Difference in Proportions (one-sided)
Loop condition - Proportion of DsRed+ individuals in all scored G1 individuals	0.0013
Original condition - Proportion of DsRed+ individuals in all scored G1 individuals	0
Difference	0.0013
Randomizations	5000
p-value =	0.014
Test HDR efficiency (G1 scored individuals)	Randomization Test for a Difference in Proportions (one-sided)
Loop+mutation condition - Proportion of DsRed+ individuals in all scored G1 individuals	0.0036
Original condition - Proportion of DsRed+ individuals in all scored G1 individuals	0
Difference	0.0036
Randomizations	5000
p-value =	0.0008
