# Supplementary material for: Optimized CRISPR tools and site-directed transgenesis towards gene drive development in Culex quinquefasciatus mosquitoes
Source: Nat Commun. 2021 May 20;12:2960. doi: 10.1038/s41467-021-23239-0 (PMC8137705; doi:10.1038/s41467-021-23239-0)
Supplement: Supplementary file 4 — Supplementary Data 3 [file 41467_2021_23239_MOESM4_ESM.xlsx]

## Sheet: Figure 3e Data
Injection									G0 Adult				G0 Pool Crosses					Phenotype scoring (1st BF)									Cutting Efficiency	Total Cutting Efficiency
Experiment	Injected mix	Line	Date	Marker	Injected Eggs	Conc.	Adults	Survival	Cas9	Sex	Number		Code	Injected G0 #	X Line	X Oppo.Sex #	Setup date	1st BF date	1st egg induction date	Rafts number	Counting Date	Cutting		Non-Cutting		Total Number	Pools
																						DsRed+/Kh-	DsRed-/Kh-	DsRed+/Kh+	DsRed-/Kh+
Cas9 Line Validation	Kh-3-sgRNA	Cas9-P3-Heterz	2020-12-18	Opie2-DsRed	403	100ng/ul	18	0.044665	Cas9-/-	Male	2		No Cas9, No cross
										Female	1
									Cas9-/+	Male	7		MP	10	Kh-/Kh-	35	2021-01-05	2021-01-11	2021-01-15	3	2021-01-18	20	14	41	36	111	0.306306	0.595122
										Female	4
									Cas9+/+	Male	3		FP	5	Kh-/Kh-	20	2021-01-05	2021-01-11	2021-01-15	1	2021-01-18	47	41	3	3	94	0.93617
										Female	1
	pVMG0157	Cas9-P3-Heterz	2020-12-18	Opie2-DsRed	192	100ng/ul	9	0.046875	Cas9-/-	Male	1		No Cas9, No cross
										Female	1
									Cas9-/+	Male	3		MP	4	Kh-/Kh-	15	2021-01-05	2021-01-11	2021-01-15	3	2021-01-18	2	2	253	4	261	0.0153257	0.0114943
										Female	2
									Cas9+/+	Male	1		FP	3	Kh-/Kh-	10	2021-01-05	2021-01-11	2021-01-15	1	2021-01-19	0	0	43	44	87	0
										Female	1
