# Supplementary material for: Optimized CRISPR tools and site-directed transgenesis towards gene drive development in Culex quinquefasciatus mosquitoes
Source: Nat Commun. 2021 May 20;12:2960. doi: 10.1038/s41467-021-23239-0 (PMC8137705; doi:10.1038/s41467-021-23239-0)
Supplement: Supplementary file 5 — Supplementary Data 4 [file 41467_2021_23239_MOESM5_ESM.xlsx]

## Sheet: Fig. 4 (w5 original)
	G0 cross				G1 counting
Injection mix	Cross #	G0 injected individuals	w-		Female			Male			Total Flies
					GFP+	GFP-	Total F	GFP+	GFP-	Total M			TOTAL GERMLINE GAVE RISE TO TRANSFORMANTS (GFP+ ANIMALS)
700 ng/ul w5 regular into vasa Cas9 line	1	Female	Male		-	36	36	0	34	34	70		11
	2	Female	Male		-	29	29	0	32	32	61
	3	Female	Male		26	-	26	21	-	21	47		TOTAL INDEPENDENT GERMLINE INDIVIDUALS ANALYZED
	4	Female	Male		-	21	21	0	20	20	41		42
	5	Female	Male		-	42	42	0	38	38	80
	6	Female	Male		-	22	22	0	21	21	43		TRANSGENESIS RATES
	7	Female	Male		15	7	22	9	14	23	45		26.1905
	8	Female	Male		13	13	26	8	13	21	47
	9	Female	Male		-	29	29	0	28	28	57
	10	Female	Male		-	25	25	0	25	25	50
	11	Female	Male			21	21		20	20	41
	12	Female	Male		15		15	13	-	13	28
	13	Female	Male		-	12	12	0	13	13	25
	14	Female	Male		-	21	21	0	18	18	39
	15	Female	Male		1	23	24	2	25	27	51
	16	Female	Male		-	20	20	0	20	20	40
	17	Female	Male		-	25	25	0	25	25	50
	18	Female	Male		-	22	22	0	18	18	40
	19	Female	Male		-	28	28	0	25	25	53
	20	Male	Female		-	14	14	0	17	17	31
	21	Male	Female		-	24	24	0	27	27	51
	22	Male	Female		6	14	20	0	17	17	37
	23	Male	Female		-	29	29	0	37	37	66
	24	Male	Female		-	25	25	0	23	23	48
	25	Male	Female		-	31	31	0	33	33	64
	26	Male	Female		-	27	27	0	38	38	65
	27	Male	Female		-	29	29	0	23	23	52
	28	Male	Female		18	15	33	0	22	22	55
	29	Male	Female		-	10	10	0	11	11	21
	30	Male	Female		-	17	17	0	23	23	40
	31	Male	Female		-	22	22	0	19	19	41
	32	Male	Female		-	19	19	0	19	19	38
	33	Male	Female		-	27	27	0	28	28	55
	34	Male	Female		2	19	21	0	24	24	45
	35	Female	Male		-	33	33	0	21	21	54
	36	Female	Male		12	-	12	0	14	14	26
	37	Female	Male		10	-	10	0	13	13	23
	38	Female	Male		-	26	26	0	25	25	51
	39	Female	Male		14	12	26	0	17	17	43
	40	Female	Male		-	41	41	0	35	35	76
	41	Female	Male		-	16	16	0	15	15	31
	42	Female	Male		-	29	29	0	32	32	61
					132	875	1007	53	922	975	1982

## Sheet: Fig. 4 (w5 loop)
	G0 cross				G1 counting
Injection mix	Cross #	G0 injected individuals	w-		Female			Male			Total Flies
					GFP+	GFP-	Total F	GFP+	GFP-	Total M			TOTAL GERMLINE GAVE RISE TO TRANSFORMANTS (GFP+ ANIMALS)
700 ng/ul w5 loop into vasa Cas9 line	1	F	M		2	31	33	4	18	22	55		21
	2	F	M		0	23	23	0	21	21	44
	3	F	M		22	7	29	17	10	27	56		TOTAL INDEPENDENT GERMLINE INDIVIDUALS ANALYZED
	4	F	M		17	0	17	19	0	19	36		48
	5	F	M		0	39	39	0	34	34	73
	6	F	M		0	41	41	0	38	38	79		TRANSGENESIS RATES
	7	F	M		0	26	26	0	31	31	57		43.75
	8	F	M		0	22	22	0	22	22	44
	9	F	M		18	18	36	17	12	29	65
	10	F	M		0	38	38	0	40	40	78
	11	F	M		2	25	27	2	24	26	53
	12	F	M		0	15	15	0	14	14	29
	13	F	M		0	29	29	0	34	34	63
	14	F	M		4	25	29	2	28	30	59
	15	F	M		0	21	21	0	24	24	45
	16	F	M		6	26	32	5	29	34	66
	17	F	M		0	25	25	0	20	20	45
	18	F	M		0	42	42	0	39	39	81
	19	F	M		11	0	11	10	0	10	21
	20	F	M		4	21	25	2	24	26	51
	21	F	M		0	33	33	0	29	29	62
	22	F	M		11	14	25	12	17	29	54
	23	F	M		2	7	9	4	2	6	15
	24	F	M		9	30	39	8	34	42	81
	25	M	F		7	2	9	0	6	6	15
	26	M	F		24	0	24	0	24	24	48
	27	M	F		13	4	17	0	11	11	28
	28	M	F		0	17	17	0	17	17	34
	29	M	F		1	10	11	0	12	12	23
	30	M	F		0	21	21	0	26	26	47
	31	M	F		0	15	15	0	16	16	31
	32	M	F		0	17	17	0	24	24	41
	33	M	F		0	17	17	0	15	15	32
	34	M	F		0	25	25	0	28	28	53
	35	M	F		0	23	23	0	14	14	37
	36	M	F		0	21	21	0	19	19	40
	37	M	F		10	12	22	0	24	24	46
	38	M	F		31	0	31	0	27	27	58
	39	M	F		0	41	41	0	36	36	77
	40	M	F		0	23	23	0	31	31	54
	41	M	F		0	22	22	0	26	26	48
	42	M	F		10	30	40	0	37	37	77
	43	M	F		11	12	23	0	25	25	48
	44	M	F		0	24	24	0	23	23	47
	45	M	F		0	31	31	0	36	36	67
	46	M	F		0	19	19	0	18	18	37
	47	M	F		0	25	25	0	25	25	50
	48	F	M		0	16	16	3	10	13	29
					174	985	1200	105	1074	1179	2379

## Sheet: Statistical Analysis
Test transgenesis in Drosophila (per G0 germline)	Randomization Test for a Difference in Proportions (one-sided)
Loop-w5 condition - Proportion independent germline giving rise to transformants (GFP+)	0.438
Original-w5 condition - Proportion independent germline giving rise to transformants (GFP+)	0.262
Difference	0.176
Randomizations	20000
p-value =	0.039
Test transgenesis in Drosophila (G1 scored individuals)	Randomization Test for a Difference in Proportions (one-sided)
Loop-w5 condition - Proportion of total transformants (GFP+) out of all G1 scored individuals	0.117
Original-w5 condition - Proportion of total transformants (GFP+) out of all G1 scored individuals	0.093
Difference	0.024
Randomizations	20000
p-value =	0.0053
