# Supplementary material for: Optimized CRISPR tools and site-directed transgenesis towards gene drive development in Culex quinquefasciatus mosquitoes
Source: Nat Commun. 2021 May 20;12:2960. doi: 10.1038/s41467-021-23239-0 (PMC8137705; doi:10.1038/s41467-021-23239-0)
Supplement: Supplementary file 6 — Supplementary Data 5 [file 41467_2021_23239_MOESM6_ESM.xlsx]

## Sheet: Fig. 5 (Original)
F0 Cross				F1 Cross					F2 Phenotypical Scoring																					F2 Calculations
									F1 Cross	Female									Male									Total Flies
										Donor	Receiver				Recombinants			Total Females	Donor	Receiver				Recombinants			Total Males
F0 Cross	Female	Male		F1 Cross	Female F0	Female Phenotype	Male			w-			w+	mosaic	w-	w+	mosaic		w-			w+	mosaic	w-	w+	mosaic				F0 Cross	F1 Cross	Fluorophore Count					M/F Ratio	Inheritance		Cutting	Conversion	Donor/ Receiver
										GFP	Both	DsRed			None				GFP	Both	DsRed			None								GFP	Both	DsRed	None			DsRed	GFP
1	109	182		1	1	w mosaic	w-EX1		1	26	4	1	8	10	0	0	0	49	26	2	1	5	5	0	0	0	39	88		1	1	52	6	30	0		0.795918	0.409091	0.659091	0.222222	0.75	1.44444
2	5x 109	5x 182		2	1	w mosaic	w-EX1		2	29	8	2	7	10	0	0	0	56	28	6	1	10	12	0	0	0	57	113		1	2	57	14	42	0		1.01786	0.495575	0.628319	0.303571	0.823529	1.01786
3	5x 109	5x 182		3	1	w mosaic	w-EX1		3	21	4	2	5	13	0	0	0	45	28	3	4	11	8	0	0	0	54	99		1	3	49	7	43	0		1.2	0.505051	0.565657	0.26	0.538462	0.98
				4	1	w mosaic	w-EX1		4	24	10	3	11	10	0	0	0	58	29	7	2	7	7	0	1	0	53	111		1	4	53	17	40	1		0.913793	0.513514	0.630631	0.385965	0.772727	0.929825
				5	1	w mosaic	w-EX1		5	29	3	3	13	12	0	0	0	60	27	1	3	7	8	0	0	0	46	106		1	5	56	4	46	0		0.766667	0.471698	0.566038	0.2	0.4	1.12
				6	1	w mosaic	w-EX1		6	19	9	2	6	19	0	0	0	55	23	5	4	10	9	0	0	0	51	106		1	6	42	14	50	0		0.927273	0.603774	0.528302	0.3125	0.7	0.65625
				7	1	w mosaic	w-EX1		7	34	4	0	4	11	0	2	0	55	15	3	2	6	10	0	0	0	36	91		1	7	49	7	33	2		0.654545	0.43956	0.615385	0.225	0.777778	1.225
				8	1	w mosaic	w-EX1		8	40	8	2	11	11	0	1	0	73	33	8	3	9	10	0	0	0	63	136		1	8	73	16	46	1		0.863014	0.455882	0.654412	0.33871	0.761905	1.17742
				9	1	w mosaic	w-EX1		9	35	5	0	10	10	0	1	0	61	35	8	0	11	19	0	1	0	74	135		1	9	70	13	50	2		1.21311	0.466667	0.614815	0.206349	1	1.11111
				10	1	w mosaic	w-EX1		10	34	5	2	6	6	0	2	0	55	34	9	3	4	4	0	0	0	54	109		1	10	68	14	25	2		0.981818	0.357798	0.752294	0.487179	0.736842	1.74359
				11	1	w mosaic	w-EX1		11	25	6	0	6	7	0	0	0	44	28	5	1	9	12	0	0	0	55	99		1	11	53	11	35	0		1.25	0.464646	0.646465	0.26087	0.916667	1.15217
				12	1	w mosaic	w-EX1		12	30	6	2	11	7	0	0	0	56	27	9	1	8	10	0	0	0	55	111		1	12	57	15	39	0		0.982143	0.486486	0.648649	0.333333	0.833333	1.05556
				13	1	w mosaic	w-EX1		13	33	9	6	4	3	0	0	0	55	32	11	3	9	13	0	0	0	68	123		1	13	65	20	38	0		1.23636	0.471545	0.691057	0.5	0.689655	1.12069
				14	1	w mosaic	w-EX1		14	22	9	1	10	11	0	0	0	53	29	7	2	4	13	0	0	0	55	108		1	14	51	16	41	0		1.03774	0.527778	0.62037	0.333333	0.842105	0.894737
				15	1	w mosaic	w-EX1		15	39	10	2	22	14	0	0	0	87	40	10	3	16	17	0	0	0	86	173		1	15	79	20	74	0		0.988506	0.543353	0.572254	0.265957	0.8	0.840426
				16	1	w mosaic	w-EX1		16	44	7	4	19	12	0	0	0	86	53	10	2	12	14	0	0	0	91	177		1	16	97	17	63	0		1.05814	0.451977	0.644068	0.2875	0.73913	1.2125
				17	3	w mosaic	w-EX1		17	13	7	5	8	10	0	0	0	43	24	5	2	7	8	0	0	0	46	89		3	17	37	12	40	0		1.06977	0.58427	0.550562	0.365385	0.631579	0.711538
				18	3	w mosaic	w-EX1		18	26	5	0	3	6	0	0	0	40	23	7	0	4	7	0	0	0	41	81		3	18	49	12	20	0		1.025	0.395062	0.753086	0.375	1	1.53125
				19	3	w mosaic	w-EX1		19	27	6	1	6	7	0	0	0	47	21	4	5	11	6	0	0	0	47	94		3	19	48	10	36	0		1	0.489362	0.617021	0.347826	0.625	1.04348
				20	3	w mosaic	w-EX1		20	38	5	4	6	17	0	0	0	70	24	4	4	7	6	0	0	1	46	116		3	20	62	9	44	1		0.657143	0.456897	0.612069	0.320755	0.529412	1.16981
				21	3	w mosaic	w-EX1		21	20	7	2	15	12	0	1	0	57	26	8	2	7	15	0	1	0	59	116		3	21	46	15	53	2		1.03509	0.586207	0.525862	0.279412	0.789474	0.676471
				22	3	w mosaic	w-EX1		22	22	8	2	2	9	0	0	0	43	25	6	2	11	6	0	0	0	50	93		3	22	47	14	32	0		1.16279	0.494624	0.655914	0.391304	0.777778	1.02174
				23	2	w mosaic	w-EX1		23	25	6	3	8	14	0	0	0	56	21	4	0	3	8	0	0	0	36	92		2	23	46	10	36	0		0.642857	0.5	0.608696	0.282609	0.769231	1
				24	2	w mosaic	w-EX1		24	26	6	2	10	9	0	1	0	54	22	6	4	6	10	0	0	0	48	102		2	24	48	12	41	1		0.888889	0.519608	0.588235	0.339623	0.666667	0.90566
				25	2	w mosaic	w-EX1		25	17	1	2	0	17	0	0	0	37	27	2	3	1	7	0	0	0	40	77		2	25	44	3	30	0		1.08108	0.428571	0.61039	0.242424	0.375	1.33333
				26	2	w mosaic	w-EX1		26	24	10	1	4	16	0	0	0	55	28	10	2	3	12	0	0	0	55	110		2	26	52	20	38	0		1	0.527273	0.654545	0.396552	0.869565	0.896552
				27	2	w mosaic	w-EX1		27	26	3	1	9	10	0	0	1	50	28	2	2	2	9	0	0	0	43	93		2	27	54	5	33	1		0.86	0.408602	0.634409	0.210526	0.625	1.42105
				28	2	w mosaic	w-EX1		28	18	11	2	5	14	0	0	0	50	17	5	0	6	7	0	0	0	35	85		2	28	35	16	34	0		0.7	0.588235	0.6	0.36	0.888889	0.7
				29	2	w mosaic	w-EX1		29	27	5	2	10	10	0	0	0	54	21	5	4	6	7	0	0	0	43	97		2	29	48	10	39	0		0.796296	0.505155	0.597938	0.326531	0.625	0.979592
				30	3	w mosaic	w-EX1		30	19	9	0	2	20	0	0	0	50	23	8	1	7	8	0	0	0	47	97		3	30	42	17	38	0		0.94	0.56701	0.608247	0.327273	0.944444	0.763636
				31	3	w mosaic	w-EX1		31	10	1	0	6	1	0	0	0	18	12	5	0	1	6	0	0	0	24	42		3	31	22	6	14	0		1.33333	0.47619	0.666667	0.3	1	1.1
				32	3	w mosaic	w-EX1		32	27	12	2	6	12	0	0	0	59	30	14	1	8	12	0	0	0	65	124		3	32	57	26	41	0		1.10169	0.540323	0.669355	0.432836	0.896552	0.850746
				33	3	w mosaic	w-EX1		33	30	6	4	6	7	0	0	1	54	23	12	6	3	10	0	1	0	55	109		3	33	53	18	36	2		1.01852	0.495413	0.651376	0.518519	0.642857	0.981481
				34	3	w mosaic	w-EX1		34	32	11	4	13	10	0	0	0	70	29	6	4	0	14	0	0	0	53	123		3	34	61	17	45	0		0.757143	0.504065	0.634146	0.403226	0.68	0.983871
				35	3	w mosaic	w-EX1		35	22	12	3	5	7	0	0	0	49	32	12	1	10	5	0	0	0	60	109		3	35	54	24	31	0		1.22449	0.504587	0.715596	0.509091	0.857143	0.981818
				36	3	w mosaic	w-EX1		36	15	1	2	4	4	0	0	0	26	13	4	1	1	6	0	0	0	25	51		3	36	28	5	18	0		0.961538	0.45098	0.647059	0.347826	0.625	1.21739
									Sums:	948	239	74	281	378	0	8	2	1930	956	233	79	242	340	0	4	1	1855	3785		Sums:	36	1904	472	1394	15		0.976181	0.491301	0.62886	0.333311	0.747242	1.05419	Avg.
																																					0.178947	0.0562023	0.0516588	0.0848964	0.152093	0.241184	Std. Dev.

## Sheet: Fig. 5 (Loop)
F0 Cross				F1 Cross					F2 Phenotypical Scoring																					F2 Calculations
									F1 Cross	Female									Male									Total Flies
										Donor	Receiver				Recombinants			Total Females	Donor	Receiver				Recombinants			Total Males
F0 Cross	Female	Male		F1 Cross	Female F0	Female Phenotype	Male			w-			w+	mosaic	w-	w+	mosaic		w-			w+	mosaic	w-	w+	mosaic				F0 Cross	F1 Cross	Fluorophore Count					M/F Ratio	Inheritance		Cutting	Conversion	Donor/ Receiver
										GFP	Both	DsRed			None				GFP	Both	DsRed			None								GFP	Both	DsRed	None			DsRed	GFP
1	5x 221	5x 182		1	3	w mosaic	w-EX1		1	41	20	2	5	1	0	0	0	69	28	25	1	5	0	0	0	0	59	128		3	1	69	45	14	0		0.855072	0.460938	0.890625	0.813559	0.9375	1.16949
2	5x 221	5x 182		2	3	w mosaic	w-EX1		2	26	21	8	5	4	0	0	0	64	24	11	0	5	6	0	0	0	46	110		3	2	50	32	28	0		0.71875	0.545455	0.745455	0.666667	0.8	0.833333
3	5x 221	5x 182		3	2	w mosaic	w-EX1		3	31	11	3	7	3	0	0	0	55	23	13	5	4	3	0	0	0	48	103		2	3	54	24	25	0		0.872727	0.475728	0.757282	0.653061	0.75	1.10204
				4	3	w mosaic	w-EX1		4	27	11	2	6	2	0	0	0	48	24	4	6	1	4	0	0	0	39	87		3	4	51	15	21	0		0.8125	0.413793	0.758621	0.638889	0.652174	1.41667
				5	2	w mosaic	w-EX1		5	23	30	4	8	2	0	1	0	68	15	10	5	4	1	0	0	0	35	103		2	5	38	40	24	1		0.514706	0.621359	0.757282	0.765625	0.816327	0.59375
				6	2	w mosaic	w-EX1		6	21	21	1	1	8	0	0	0	52	23	9	3	4	4	0	0	0	43	95		2	6	44	30	21	0		0.826923	0.536842	0.778947	0.666667	0.882353	0.862745
				7	2	w mosaic	w-EX1		7	23	21	4	3	1	0	0	0	52	31	13	3	0	1	0	0	0	48	100		2	7	54	34	12	0		0.923077	0.46	0.88	0.891304	0.829268	1.17391
				8	2	w mosaic	w-EX1		8	27	18	2	0	1	0	0	0	48	21	12	1	0	2	0	0	0	36	84		2	8	48	30	6	0		0.75	0.428571	0.928571	0.916667	0.909091	1.33333
				9	2	w mosaic	w-EX1		9	22	20	3	5	0	0	0	0	50	17	17	2	2	0	0	0	0	38	88		2	9	39	37	12	0		0.76	0.556818	0.863636	0.857143	0.880952	0.795918
				10	2	w mosaic	w-EX1		10	29	17	1	1	5	0	0	0	53	22	23	1	1	3	0	0	0	50	103		2	10	51	40	12	0		0.943396	0.504854	0.883495	0.807692	0.952381	0.980769
				11	2	w mosaic	w-EX1		11	23	7	11	6	0	0	0	0	47	30	10	5	7	2	0	1	0	55	102		2	11	53	17	31	1		1.17021	0.470588	0.686275	0.6875	0.515152	1.10417
				12	2	w mosaic	w-EX1		12	27	21	6	1	2	0	0	0	57	27	17	7	4	2	0	0	0	57	114		2	12	54	38	22	0		1	0.526316	0.807018	0.85	0.745098	0.9
				13	2	w mosaic	w-EX1		13	28	15	0	3	2	0	0	0	48	20	17	2	1	1	0	0	0	41	89		2	13	48	32	9	0		0.854167	0.460674	0.898876	0.829268	0.941176	1.17073
				14	2	w mosaic	w-EX1		14	21	17	4	6	2	0	0	0	50	20	15	4	1	2	0	0	0	42	92		2	14	41	32	19	0		0.84	0.554348	0.793478	0.784314	0.8	0.803922
				15	2	w mosaic	w-EX1		15	41	24	2	3	4	0	0	0	74	30	14	4	5	2	0	0	0	55	129		2	15	71	38	20	0		0.743243	0.449612	0.844961	0.758621	0.863636	1.22414
				16	2	w mosaic	w-EX1		16	31	20	2	4	0	0	0	0	57	25	18	5	1	2	0	0	0	51	108		2	16	56	38	14	0		0.894737	0.481481	0.87037	0.865385	0.844444	1.07692
				17	2	w mosaic	w-EX1		17	37	12	4	4	5	0	0	0	62	22	12	4	4	4	0	0	0	46	108		2	17	59	24	25	0		0.741935	0.453704	0.768519	0.653061	0.75	1.20408
				18	2	w mosaic	w-EX1		18	32	17	7	6	1	0	0	0	63	28	13	3	3	0	0	0	0	47	110		2	18	60	30	20	0		0.746032	0.454545	0.818182	0.8	0.75	1.2
				19	3	w mosaic	w-EX1		19	28	16	3	5	6	0	0	0	58	31	8	2	6	4	0	0	0	51	109		3	19	59	24	26	0		0.87931	0.458716	0.761468	0.58	0.827586	1.18
				20	3	w mosaic	w-EX1		20	26	21	3	2	1	0	0	0	53	35	10	2	4	5	0	0	0	56	109		3	20	61	31	17	0		1.0566	0.440367	0.844037	0.75	0.861111	1.27083
				21	3	w mosaic	w-EX1		21	43	23	3	0	1	0	0	0	70	22	17	4	2	2	0	0	0	47	117		3	21	65	40	12	0		0.671429	0.444444	0.897436	0.903846	0.851064	1.25
				22	3	w mosaic	w-EX1		22	32	15	4	4	3	0	0	0	58	28	26	1	5	6	0	0	0	66	124		3	22	60	41	23	0		1.13793	0.516129	0.814516	0.71875	0.891304	0.9375
				23	2	w mosaic	w-EX1		23	30	13	2	2	2	0	0	0	49	34	12	4	3	5	0	0	0	58	107		2	23	64	25	18	0		1.18367	0.401869	0.831776	0.72093	0.806452	1.48837
				24	2	w mosaic	w-EX1		24	25	16	7	5	7	0	0	0	60	17	20	3	0	2	0	0	0	42	102		2	24	42	36	24	0		0.7	0.588235	0.764706	0.766667	0.782609	0.7
				25	2	w mosaic	w-EX1		25	24	15	1	5	5	0	0	0	50	31	23	2	3	2	0	0	0	61	111		2	25	55	38	18	0		1.22	0.504505	0.837838	0.732143	0.926829	0.982143
				26	2	w mosaic	w-EX1		26	30	14	5	4	2	0	0	0	55	29	12	2	4	2	0	0	0	49	104		2	26	59	26	19	0		0.890909	0.432692	0.817308	0.733333	0.787879	1.31111
				27	2	w mosaic	w-EX1		27	22	16	1	1	4	0	0	0	44	29	8	4	4	6	0	0	0	51	95		2	27	51	24	20	0		1.15909	0.463158	0.789474	0.659091	0.827586	1.15909
				28	2	w mosaic	w-EX1		28	19	24	1	3	2	0	0	0	49	31	18	0	0	1	0	0	0	50	99		2	28	50	42	7	0		1.02041	0.494949	0.929293	0.877551	0.976744	1.02041
				29	2	w mosaic	w-EX1		29	23	16	4	0	3	0	0	0	46	21	17	4	0	2	0	0	0	44	90		2	29	44	33	13	0		0.956522	0.511111	0.855556	0.891304	0.804878	0.956522
				30	3	w mosaic	w-EX1		30	23	18	6	1	1	0	0	1	50	23	7	4	2	4	0	0	0	40	90		3	30	46	25	18	1		0.8	0.477778	0.788889	0.813953	0.714286	1.06977
				31	3	w mosaic	w-EX1		31	23	18	6	3	9	0	0	0	59	21	17	3	1	4	0	0	0	46	105		3	31	44	35	26	0		0.779661	0.580952	0.752381	0.721311	0.795455	0.721311
				32	3	w mosaic	w-EX1		32	25	13	3	1	1	0	0	0	43	17	16	5	2	2	0	0	0	42	85		3	32	42	29	14	0		0.976744	0.505882	0.835294	0.860465	0.783784	0.976744
				33	3	w mosaic	w-EX1		33	24	7	6	0	4	0	0	0	41	25	14	4	4	2	0	0	0	49	90		3	33	49	21	20	0		1.19512	0.455556	0.777778	0.756098	0.677419	1.19512
				34	3	w mosaic	w-EX1		34	36	16	3	1	3	0	0	0	59	13	10	2	4	2	0	0	0	31	90		3	34	49	26	15	0		0.525424	0.455556	0.833333	0.756098	0.83871	1.19512
				35	3	w mosaic	w-EX1		35	33	27	3	1	2	0	0	0	66	25	25	1	6	1	0	0	0	58	124		3	35	58	52	14	0		0.878788	0.532258	0.887097	0.848485	0.928571	0.878788
				36	3	w mosaic	w-EX1		36	17	12	5	4	2	0	0	1	41	28	16	2	3	2	0	0	0	51	92		3	36	45	28	18	1		1.2439	0.5	0.793478	0.76087	0.8	0.978261
				37	3	w mosaic	w-EX1		37	21	26	2	1	5	0	0	0	55	19	14	2	2	1	0	0	0	38	93		3	37	40	40	13	0		0.690909	0.569892	0.860215	0.830189	0.909091	0.754717
									Sums:	1014	649	134	117	106	0	1	2	2023	909	543	112	107	94	0	1	0	1766	3789		Sums:	37	1923	1192	670	4		0.890106	0.491613	0.821715	0.772608	0.821916	1.05329	Avg.
																																					0.187213	0.051971	0.0572808	0.0855394	0.0923159	0.210086	Std. Dev.

## Sheet: Fig. 5 (Mutation)
F0 Cross				F1 Cross					F2 Phenotypical Scoring																					F2 Calculations
									F1 Cross	Female									Male									Total Flies
										Donor	Receiver				Recombinants			Total Females	Donor	Receiver				Recombinants			Total Males
F0 Cross	Female	Male		F1 Cross	Female F0	Female Phenotype	Male			w-			w+	mosaic	w-	w+	mosaic		w-			w+	mosaic	w-	w+	mosaic				F0 Cross	F1 Cross	Fluorophore Count					M/F Ratio	Inheritance		Cutting	Conversion	Donor/ Receiver
										GFP	Both	DsRed			None				GFP	Both	DsRed			None								GFP	Both	DsRed	None			DsRed	GFP
1	222	182		1	1	w mosaic	w-EX1		1	21	6	3	4	9	0	0	0	43	16	4	4	7	7	0	0	0	38	81		1	1	37	10	34	0		0.883721	0.54321	0.580247	0.386364	0.588235	0.840909
2	222	182		2	1	w mosaic	w-EX1		2	24	15	3	1	2	0	0	0	45	32	13	4	2	6	0	1	0	58	103		1	2	56	28	18	1		1.28889	0.446602	0.815534	0.76087	0.8	1.21739
				4	1	w mosaic	w-EX1		4	26	7	5	4	7	0	0	0	49	24	14	3	4	8	0	0	0	53	102		1	4	50	21	31	0		1.08163	0.509804	0.696078	0.557692	0.724138	0.961538
				5	1	w mosaic	w-EX1		5	29	4	4	2	5	0	0	0	44	24	5	3	3	9	0	0	0	44	88		1	5	53	9	26	0		1	0.397727	0.704545	0.457143	0.5625	1.51429
				6	1	w mosaic	w-EX1		6	18	4	4	5	7	0	1	0	39	24	10	1	4	5	0	0	0	44	83		1	6	42	14	26	1		1.12821	0.481928	0.674699	0.475	0.736842	1.05
				7	1	w mosaic	w-EX1		7	23	7	2	5	6	0	0	0	43	28	8	2	2	11	0	0	0	51	94		1	7	51	15	28	0		1.18605	0.457447	0.702128	0.44186	0.789474	1.18605
				8	1	w mosaic	w-EX1		8	16	11	4	4	7	0	0	0	42	30	11	4	3	8	0	0	0	56	98		1	8	46	22	30	0		1.33333	0.530612	0.693878	0.576923	0.733333	0.884615
				9	2	w mosaic	w-EX1		9	21	10	2	5	7	0	0	0	45	23	9	0	3	6	1	0	0	42	87		2	9	44	19	23	1		0.933333	0.482759	0.724138	0.5	0.904762	1.04762
				10	2	w mosaic	w-EX1		10	18	11	3	2	11	0	0	0	45	17	5	1	1	9	0	0	0	33	78		2	10	35	16	27	0		0.733333	0.551282	0.653846	0.465116	0.8	0.813953
				11	2	w mosaic	w-EX1		11	30	9	5	3	7	0	0	0	54	19	5	5	6	2	0	0	0	37	91		2	11	49	14	28	0		0.685185	0.461538	0.692308	0.571429	0.583333	1.16667
				12	2	w mosaic	w-EX1		12	11	2	2	1	8	0	0	0	24	5	2	2	1	2	0	0	0	12	36		2	12	16	4	16	0		0.5	0.555556	0.555556	0.4	0.5	0.8
				16	1	w mosaic	w-EX1		16	29	3	3	8	5	0	0	0	48	30	11	1	3	10	0	0	0	55	103		1	16	59	14	30	0		1.14583	0.427184	0.708738	0.409091	0.777778	1.34091
				17	1	w mosaic	w-EX1		17	24	12	5	3	7	0	0	0	51	31	11	3	1	10	0	0	0	56	107		1	17	55	23	29	0		1.09804	0.485981	0.728972	0.596154	0.741935	1.05769
				18	1	w mosaic	w-EX1		18	24	4	12	7	7	0	0	0	54	30	5	4	3	9	0	0	0	51	105		1	18	54	9	42	0		0.944444	0.485714	0.6	0.490196	0.36	1.05882
				19	1	w mosaic	w-EX1		19	18	4	2	2	8	0	0	0	34	13	5	1	2	5	0	0	0	26	60		1	19	31	9	20	0		0.764706	0.483333	0.666667	0.413793	0.75	1.06897
				20	1	w mosaic	w-EX1		20	41	12	8	3	7	0	0	0	71	40	17	8	3	9	0	0	0	77	148		1	20	81	29	38	0		1.08451	0.452703	0.743243	0.671642	0.644444	1.20896
				21	2	w mosaic	w-EX1		21	30	10	3	3	5	0	0	0	51	20	13	4	5	3	0	0	0	45	96		2	21	50	23	23	0		0.882353	0.479167	0.760417	0.652174	0.766667	1.08696
				22	2	w mosaic	w-EX1		22	54	13	5	4	10	0	0	0	86	41	10	4	3	7	0	0	0	65	151		2	22	95	23	33	0		0.755814	0.370861	0.781457	0.571429	0.71875	1.69643
				23	2	w mosaic	w-EX1		23	20	7	5	5	4	0	0	0	41	16	4	10	5	2	0	0	0	37	78		2	23	36	11	31	0		0.902439	0.538462	0.602564	0.619048	0.423077	0.857143
				24	2	w mosaic	w-EX1		24	25	12	8	4	9	0	0	0	58	29	13	0	4	4	0	0	0	50	108		2	24	54	25	29	0		0.862069	0.5	0.731481	0.611111	0.757576	1
				25	2	w mosaic	w-EX1		25	26	12	2	3	11	0	0	0	54	32	9	3	2	10	0	0	0	56	110		2	25	58	21	31	0		1.03704	0.472727	0.718182	0.5	0.807692	1.11538
									Sums:	528	175	90	78	149	0	1	0	1021	524	184	67	67	142	1	1	0	986	2007		Sums:	21	1052	359	593	3		0.963377	0.481647	0.692127	0.529859	0.689073	1.09401	Avg.
																																					0.207624	0.0481248	0.065475	0.100729	0.137999	0.224247	Std. Dev.

## Sheet: Fig. 5 (Loop+Mutation)
F0 Cross				F1 Cross					F2 Phenotypical Scoring																					F2 Calculations
									F1 Cross	Female									Male									Total Flies
										Donor	Receiver				Recombinants			Total Females	Donor	Receiver				Recombinants			Total Males
F0 Cross	Female	Male		F1 Cross	Female F0	Female Phenotype	Male			w-			w+	mosaic	w-	w+	mosaic		w-			w+	mosaic	w-	w+	mosaic				F0 Cross	F1 Cross	Fluorophore Count					M/F Ratio	Inheritance		Cutting	Conversion	Donor/ Receiver
										GFP	Both	DsRed			None				GFP	Both	DsRed			None								GFP	Both	DsRed	None			DsRed	GFP
1	274	182		1	1	w mosaic	w-EX1		1	42	16	5	18	10	0	0	0	91	24	8	5	10	7	0	0	0	54	145		1	1	66	24	55	0		0.593407	0.544828	0.62069	0.43038	0.705882	0.835443
2	274	182		2	1	w mosaic	w-EX1		2	34	14	7	9	0	0	1	0	65	37	14	7	12	7	0	0	0	77	142		1	2	71	28	42	1		1.18462	0.492958	0.697183	0.6	0.666667	1.01429
				3	1	w mosaic	w-EX1		3	32	6	5	2	9	0	0	0	54	34	4	2	0	12	0	0	0	52	106		1	3	66	10	30	0		0.962963	0.377358	0.716981	0.425	0.588235	1.65
				4	1	w mosaic	w-EX1		4	20	13	4	3	12	0	0	0	52	30	8	5	2	10	0	0	0	55	107		1	4	50	21	36	0		1.05769	0.53271	0.663551	0.526316	0.7	0.877193
				5	1	w mosaic	w-EX1		5	29	8	2	6	12	0	0	0	57	29	11	1	4	16	0	0	0	61	118		1	5	58	19	41	0		1.07018	0.508475	0.652542	0.366667	0.863636	0.966667
				6	1	w mosaic	w-EX1		6	28	14	3	6	11	0	0	0	62	27	6	2	7	4	0	0	0	46	108		1	6	55	20	33	0		0.741935	0.490741	0.694444	0.471698	0.8	1.03774
				7	1	w mosaic	w-EX1		7	25	14	3	1	11	0	0	0	54	26	7	0	2	5	1	-	-	41	95		1	7	51	21	22	1		0.759259	0.452632	0.757895	0.55814	0.875	1.18605
				8	1	w mosaic	w-EX1		8	31	13	5	5	4	0	0	0	58	23	6	2	3	5	0	0	0	39	97		1	8	54	19	24	0		0.672414	0.443299	0.752577	0.604651	0.730769	1.25581
				9	1	w mosaic	w-EX1		9	27	13	6	3	10	0	0	0	59	28	15	2	2	10	0	0	0	57	116		1	9	55	28	33	0		0.966102	0.525862	0.715517	0.590164	0.777778	0.901639
				10	1	w mosaic	w-EX1		10	24	12	8	3	4	0	0	0	51	20	10	3	4	10	0	0	0	47	98		1	10	44	22	32	0		0.921569	0.55102	0.673469	0.611111	0.666667	0.814815
				11	1	w mosaic	w-EX1		11	24	6	2	2	7	0	0	0	41	21	4	4	2	5	0	0	0	36	77		1	11	45	10	22	0		0.878049	0.415584	0.714286	0.5	0.625	1.40625
				12	1	w mosaic	w-EX1		12	35	8	6	2	5	0	0	0	56	17	1	3	3	8	0	0	0	32	88		1	12	52	9	27	0		0.571429	0.409091	0.693182	0.5	0.5	1.44444
				14	1	w mosaic	w-EX1		14	19	7	2	0	8	0	0	0	36	28	7	5	2	5	0	0	0	47	83		1	14	47	14	22	0		1.30556	0.433735	0.73494	0.583333	0.666667	1.30556
				15	1	w mosaic	w-EX1		15	24	15	3	2	9	0	0	0	53	26	6	3	5	10	0	0	0	50	103		1	15	50	21	32	0		0.943396	0.514563	0.68932	0.509434	0.777778	0.943396
				16	2	w mosaic	w-EX1		16	24	11	4	4	13	0	0	1	57	28	6	4	6	7	0	0	0	51	108		2	16	52	17	38	1		0.894737	0.509259	0.638889	0.454545	0.68	0.945455
				17	2	w mosaic	w-EX1		17	40	11	7	7	2	0	0	0	67	23	4	5	7	9	0	0	0	48	115		2	17	63	15	37	0		0.716418	0.452174	0.678261	0.519231	0.555556	1.21154
				18	2	w mosaic	w-EX1		18	27	8	3	4	6	0	1	0	49	30	13	4	5	9	0	0	0	61	110		2	18	57	21	31	1		1.2449	0.472727	0.709091	0.538462	0.75	1.09615
				19	2	w mosaic	w-EX1		19	13	9	2	1	1	0	0	0	26	17	9	0	0	2	0	0	0	28	54		2	19	30	18	6	0		1.07692	0.444444	0.888889	0.833333	0.9	1.25
				20	2	w mosaic	w-EX1		20	19	8	2	3	3	0	0	0	35	21	10	1	4	4	0	0	0	40	75		2	20	40	18	17	0		1.14286	0.466667	0.773333	0.6	0.857143	1.14286
				21	2	w mosaic	w-EX1		21	26	13	3	3	10	0	0	0	55	28	12	2	5	7	0	0	0	54	109		2	21	54	25	30	0		0.981818	0.504587	0.724771	0.545455	0.833333	0.981818
				22	2	w mosaic	w-EX1		22	17	5	3	2	7	0	0	0	34	20	10	3	3	4	0	0	0	40	74		2	22	37	15	22	0		1.17647	0.5	0.702703	0.567568	0.714286	1
				23	2	w mosaic	w-EX1		23	37	8	1	3	12	0	0	0	61	22	7	3	3	9	0	0	1	45	106		2	23	59	15	31	1		0.737705	0.433962	0.698113	0.413043	0.789474	1.28261
				24	2	w mosaic	w-EX1		24	19	13	3	4	8	0	0	0	47	25	11	2	5	10	0	0	0	53	100		2	24	44	24	32	0		1.12766	0.56	0.68	0.517857	0.827586	0.785714
				25	1	w mosaic	w-EX1		25	29	19	10	4	5	0	0	0	67	28	12	1	3	7	0	0	0	51	118		1	25	57	31	30	0		0.761194	0.516949	0.745763	0.688525	0.738095	0.934426
				26	1	w mosaic	w-EX1		26	25	12	2	5	6	0	0	0	50	24	9	2	6	6	0	0	0	47	97		1	26	49	21	27	0		0.94	0.494845	0.721649	0.520833	0.84	1.02083
				27	1	w mosaic	w-EX1		27	29	12	8	4	10	0	0	0	63	33	9	5	4	3	0	1	0	55	118		1	27	62	21	34	1		0.873016	0.466102	0.70339	0.618182	0.617647	1.12727
				28	1	w mosaic	w-EX1		28	33	11	6	4	8	0	1	0	63	33	8	5	3	7	0	0	0	56	119		1	28	66	19	33	1		0.888889	0.436975	0.714286	0.576923	0.633333	1.26923
				29	1	w mosaic	w-EX1		29	32	8	5	5	9	0	0	0	59	25	10	4	5	5	0	0	0	49	108		1	29	57	18	33	0		0.830508	0.472222	0.694444	0.529412	0.666667	1.11765
									Sums:	764	307	120	115	212	0	3	1	1522	727	237	85	117	203	1	1	1	1372	2894		Sums:	28	1491	544	852	7		0.929345	0.47942	0.708934	0.542866	0.726686	1.10017	Avg.
																																					0.193957	0.0458243	0.0493625	0.0915698	0.102939	0.207529	Std. Dev.

## Sheet: Summary
pVMG		Total Crosses	Total Flies	Fluorophore Count				M/F Ratio	Inheritance		Cutting	Conversion	Donor/ Receiver
Male	Female			GFP	Both	DsRed	None		DsRed	GFP
182	109 (Reg)	36	3785	1904	472	1394	15	0.976181	0.491301	0.62886	0.333311	0.747242	1.05419
182	221 (L)	37	3789	1923	1192	670	4	0.890106	0.491613	0.821715	0.772608	0.821916	1.05329
182	222 (M)	21	2007	1052	359	593	3	0.963377	0.481647	0.692127	0.529859	0.689073	1.09401
182	274 (L+M)	28	2894	1491	544	852	7	0.929345	0.47942	0.708934	0.542866	0.726686	1.10017

## Sheet: St Inheritance rates statistics
Parameter Analyzed	Inheritance rates
Data sets analyzed	A : w5-regular	B : w5-loop	C : w5-mutation	D : w5-loop+mutation
ANOVA summary
F	70.16
P value	<0.0001
P value summary	****
Significant diff. among means (P < 0.05)?	Yes
R square	0.6388
ANOVA table	SS	DF	MS	F (DFn, DFd)	P value
Treatment (between columns)	7015	3	2338	F (3, 119) = 70.16	P<0.0001
Residual (within columns)	3966	119	33.33
Total	10981	122
Data summary
Number of treatments (columns)	4
Number of values (total)	123
Number of families	1
Number of comparisons per family	3
Alpha	0.05
Dunnett's multiple comparisons test	Mean Diff.	95.00% CI of diff.	Significant?	Summary	Adjusted P Value	A-?
w5-regular vs. w5-loop	-19.28	-22.51 to -16.05	Yes	****	<0.0001	B	w5-loop
w5-regular vs. w5-mutation	-6.334	-10.12 to -2.545	Yes	***	0.0003	C	w5-mutation
w5-regular vs. w5-loop+mutation	-7.726	-11.17 to -4.284	Yes	****	<0.0001	D	w5-loop+mutation
Test details	Mean 1	Mean 2	Mean Diff.	SE of diff.	n1	n2	q	DF
w5-regular vs. w5-loop	62.88	82.16	-19.28	1.351	36	37	14.27	119
w5-regular vs. w5-mutation	62.88	69.21	-6.334	1.585	36	21	3.996	119
w5-regular vs. w5-loop+mutation	62.88	70.61	-7.726	1.44	36	29	5.364	119

## Sheet: St Cutting rates statistics
Parameter Analyzed	Cutting rates
Data sets analyzed	A : w5-regular	B : w5-loop	C : w5-mutation	D : w5-loop+mutation
ANOVA summary
F	143.4
P value	<0.0001
P value summary	****
Significant diff. among means (P < 0.05)?	Yes
R square	0.7833
ANOVA table	SS	DF	MS	F (DFn, DFd)	P value
Treatment (between columns)	35329	3	11776	F (3, 119) = 143.4	P<0.0001
Residual (within columns)	9774	119	82.13
Total	45103	122
Data summary
Number of treatments (columns)	4
Number of values (total)	123
Number of families	1
Number of comparisons per family	3
Alpha	0.05
Dunnett's multiple comparisons test	Mean Diff.	95.00% CI of diff.	Significant?	Summary	Adjusted P Value	A-?
w5-regular vs. w5-loop	-43.93	-49 to -38.86	Yes	****	<0.0001	B	w5-loop
w5-regular vs. w5-mutation	-19.64	-25.59 to -13.7	Yes	****	<0.0001	C	w5-mutation
w5-regular vs. w5-loop+mutation	-20.99	-26.39 to -15.58	Yes	****	<0.0001	D	w5-loop+mutation
Test details	Mean 1	Mean 2	Mean Diff.	SE of diff.	n1	n2	q	DF
w5-regular vs. w5-loop	33.34	77.26	-43.93	2.122	36	37	20.7	119
w5-regular vs. w5-mutation	33.34	52.98	-19.64	2.488	36	21	7.894	119
w5-regular vs. w5-loop+mutation	33.34	54.32	-20.99	2.261	36	29	9.281	119

## Sheet: St Conversion rates statistics
Table Analyzed	Conversion rates
Data sets analyzed	A : w5-regular	B : w5-loop	C : w5-mutation	D : w5-loop+mutation
ANOVA summary
F	6.271
P value	0.0005
P value summary	***
Significant diff. among means (P < 0.05)?	Yes
R square	0.1365
ANOVA table	SS	DF	MS	F (DFn, DFd)	P value
Treatment (between columns)	2926	3	975.3	F (3, 119) = 6.271	P=0.0005
Residual (within columns)	18508	119	155.5
Total	21434	122
Data summary
Number of treatments (columns)	4
Number of values (total)	123
Number of families	1
Number of comparisons per family	3
Alpha	0.05
Dunnett's multiple comparisons test	Mean Diff.	95.00% CI of diff.	Significant?	Summary	Adjusted P Value	A-?
w5-regular vs. w5-loop	-7.461	-14.44 to -0.4839	Yes	*	0.0327	B	w5-loop
w5-regular vs. w5-mutation	5.818	-2.366 to 14	No	ns	0.2253	C	w5-mutation
w5-regular vs. w5-loop+mutation	2.648	-4.789 to 10.09	No	ns	0.7409	D	w5-loop+mutation
Test details	Mean 1	Mean 2	Mean Diff.	SE of diff.	n1	n2	q	DF
w5-regular vs. w5-loop	74.73	82.19	-7.461	2.92	36	37	2.556	119
w5-regular vs. w5-mutation	74.73	68.91	5.818	3.424	36	21	1.699	119
w5-regular vs. w5-loop+mutation	74.73	72.08	2.648	3.112	36	29	0.8511	119
